# Supplementary material for: CD206+ Trem2+ macrophage accumulation in the murine knee joint after injury is associated with protection against post-traumatic osteoarthritis in MRL/MpJ mice
Source: PLoS One. 2025 Jan 3;20(1):e0312587. doi: 10.1371/journal.pone.0312587 (PMC11698337; doi:10.1371/journal.pone.0312587)
Supplement: S1 Table — (XLSX) [file pone.0312587.s002.xlsx]

## Sheet: Cell counts
Table S1. Proportion of various immune cells in B6 and MRL knee joints at D0, D1, D3, D7, 2W and 4W.
Celltypes	Timepoint	Strain	Count	Proportion	Percent
Neutrophils	D0	B6	1827	0.587082	58.7082
Neutrophils	D0	MRL	1057	0.719048	71.9048
Neutrophils	D1	B6	1385	0.528828	52.8828
Neutrophils	D1	MRL	1910	0.534266	53.4266
Neutrophils	D3	B6	1351	0.445287	44.5287
Neutrophils	D3	MRL	578	0.233913	23.3913
Neutrophils	D7	B6	1620	0.448878	44.8878
Neutrophils	D7	MRL	1601	0.462984	46.2984
Neutrophils	2W	B6	1141	0.573367	57.3367
Neutrophils	2W	MRL	1049	0.570419	57.0419
Neutrophils	4W	B6	898	0.499444	49.9444
Neutrophils	4W	MRL	766	0.566568	56.6568
Mono/Mac	D0	B6	315	0.101221	10.1221
Mono/Mac	D0	MRL	134	0.0911565	9.11565
Mono/Mac	D1	B6	703	0.268423	26.8423
Mono/Mac	D1	MRL	1033	0.288951	28.8951
Mono/Mac	D3	B6	1078	0.355307	35.5307
Mono/Mac	D3	MRL	1543	0.624444	62.4444
Mono/Mac	D7	B6	926	0.256581	25.6581
Mono/Mac	D7	MRL	1064	0.307692	30.7692
Mono/Mac	2W	B6	261	0.131156	13.1156
Mono/Mac	2W	MRL	362	0.196846	19.6846
Mono/Mac	4W	B6	362	0.201335	20.1335
Mono/Mac	4W	MRL	380	0.281065	28.1065
B cells	D0	B6	586	0.188303	18.8303
B cells	D0	MRL	111	0.0755102	7.55102
B cells	D1	B6	321	0.122566	12.2566
B cells	D1	MRL	287	0.0802797	8.02797
B cells	D3	B6	212	0.0698748	6.98748
B cells	D3	MRL	74	0.0299474	2.99474
B cells	D7	B6	610	0.169022	16.9022
B cells	D7	MRL	324	0.0936958	9.36958
B cells	2W	B6	332	0.166834	16.6834
B cells	2W	MRL	172	0.0935291	9.35291
B cells	4W	B6	201	0.111791	11.1791
B cells	4W	MRL	63	0.0465976	4.65976
Proliferating Neutrophils	D0	B6	164	0.0526992	5.26992
Proliferating Neutrophils	D0	MRL	51	0.0346939	3.46939
Proliferating Neutrophils	D1	B6	54	0.0206186	2.06186
Proliferating Neutrophils	D1	MRL	111	0.031049	3.1049
Proliferating Neutrophils	D3	B6	146	0.0481213	4.81213
Proliferating Neutrophils	D3	MRL	27	0.0109268	1.09268
Proliferating Neutrophils	D7	B6	154	0.0426711	4.26711
Proliferating Neutrophils	D7	MRL	166	0.0480046	4.80046
Proliferating Neutrophils	2W	B6	119	0.059799	5.9799
Proliferating Neutrophils	2W	MRL	112	0.0609027	6.09027
Proliferating Neutrophils	4W	B6	131	0.0728587	7.28587
Proliferating Neutrophils	4W	MRL	33	0.0244083	2.44083
Proliferating Myeloid	D0	B6	95	0.030527	3.0527
Proliferating Myeloid	D0	MRL	52	0.0353741	3.53741
Proliferating Myeloid	D1	B6	43	0.0164185	1.64185
Proliferating Myeloid	D1	MRL	100	0.027972	2.7972
Proliferating Myeloid	D3	B6	164	0.0540541	5.40541
Proliferating Myeloid	D3	MRL	216	0.087414	8.7414
Proliferating Myeloid	D7	B6	158	0.0437794	4.37794
Proliferating Myeloid	D7	MRL	134	0.0387507	3.87507
Proliferating Myeloid	2W	B6	73	0.0366834	3.66834
Proliferating Myeloid	2W	MRL	55	0.0299076	2.99076
Proliferating Myeloid	4W	B6	127	0.070634	7.0634
Proliferating Myeloid	4W	MRL	37	0.0273669	2.73669
T/NK cells	D0	B6	95	0.030527	3.0527
T/NK cells	D0	MRL	58	0.0394558	3.94558
T/NK cells	D1	B6	84	0.0320733	3.20733
T/NK cells	D1	MRL	110	0.0307692	3.07692
T/NK cells	D3	B6	73	0.0240606	2.40606
T/NK cells	D3	MRL	28	0.0113314	1.13314
T/NK cells	D7	B6	101	0.0279856	2.79856
T/NK cells	D7	MRL	123	0.0355697	3.55697
T/NK cells	2W	B6	53	0.0266332	2.66332
T/NK cells	2W	MRL	73	0.0396955	3.96955
T/NK cells	4W	B6	66	0.0367075	3.67075
T/NK cells	4W	MRL	70	0.0517751	5.17751
Dendritic cells	D0	B6	30	0.0096401	0.96401
Dendritic cells	D0	MRL	7	0.0047619	0.47619
Dendritic cells	D1	B6	29	0.0110729	1.10729
Dendritic cells	D1	MRL	24	0.00671329	0.671329
Dendritic cells	D3	B6	10	0.00329598	0.329598
Dendritic cells	D3	MRL	5	0.00202347	0.202347
Dendritic cells	D7	B6	40	0.0110834	1.10834
Dendritic cells	D7	MRL	46	0.0133025	1.33025
Dendritic cells	2W	B6	11	0.00552764	0.552764
Dendritic cells	2W	MRL	16	0.00870038	0.870038
Dendritic cells	4W	B6	13	0.00723026	0.723026
Dendritic cells	4W	MRL	3	0.00221893	0.221893
