# Supplementary material for: CD206+ Trem2+ macrophage accumulation in the murine knee joint after injury is associated with protection against post-traumatic osteoarthritis in MRL/MpJ mice
Source: PLoS One. 2025 Jan 3;20(1):e0312587. doi: 10.1371/journal.pone.0312587 (PMC11698337; doi:10.1371/journal.pone.0312587)
Supplement: S2 Table — (XLSX) [file pone.0312587.s003.xlsx]

## Sheet: in
Table S2. Genes enriched in each neutrophil subtypes relative to others.
Gene	Cluster	avg_log2FC	p_val	p_val_adj
Ccrl2	Ccrl2+	1.87898	0	0
Cxcl2	Ccrl2+	1.80642	0	0
Il1b	Ccrl2+	1.69145	0	0
Acod1	Ccrl2+	1.5879	0	0
Ninj1	Ccrl2+	1.5677	0	0
Nlrp3	Ccrl2+	1.54998	0	0
Dusp1	Ccrl2+	1.49133	0	0
Plek	Ccrl2+	1.48754	0	0
Rnf149	Ccrl2+	1.46181	0	0
Pim1	Ccrl2+	1.42967	0	0
Hcar2	Ccrl2+	1.4176	0	0
Clec4d	Ccrl2+	1.40797	0	0
Ptafr	Ccrl2+	1.39244	0	0
Il1r2	Ccrl2+	1.36807	0	0
Slc7a11	Ccrl2+	1.27476	0	0
Card19	Ccrl2+	1.26003	0	0
Cebpb	Ccrl2+	1.25773	0	0
Srgn	Ccrl2+	1.24152	0	0
Entpd1	Ccrl2+	1.23613	0	0
Ccl6	Ccrl2+	1.23128	0	0
Csf3r	Ccrl2+	1.18811	0	0
Slc15a3	Ccrl2+	1.14382	0	0
Fth1	Ccrl2+	1.14243	0	0
Tpd52	Ccrl2+	1.1203	0	0
Btg1	Ccrl2+	1.12004	0	0
Ccr1	Ccrl2+	1.11498	0	0
Cyp4f18	Ccrl2+	1.11027	0	0
Fxyd5	Ccrl2+	1.09703	0	0
Ftl1	Ccrl2+	1.05504	0	0
Cd44	Ccrl2+	0.972342	0	0
Ctsd	Ccrl2+	0.958832	0	0
Mcl1	Ccrl2+	0.885292	0	0
H3f3b	Ccrl2+	0.867431	0	0
Lmnb1	Ccrl2+	0.826961	0	0
Litaf	Ccrl2+	0.818353	0	0
Msrb1	Ccrl2+	0.795396	0	0
Malat1	Ccrl2+	0.758571	0	0
Hdc	Ccrl2+	0.728612	0	0
Cd9	Ccrl2+	0.708295	0	0
Tyrobp	Ccrl2+	0.686895	0	0
H2-D1	Ccrl2+	0.64889	0	0
Eif1	Ccrl2+	0.544597	0	0
Neat1	Ccrl2+	0.940469	3.67129e-306	6.66854e-302
Gadd45b	Ccrl2+	1.72793	6.1003e-306	1.10806e-301
Spag9	Ccrl2+	1.14154	1.05955e-304	1.92456e-300
Tnfrsf1b	Ccrl2+	1.3401	4.60793e-304	8.36985e-300
Ier5	Ccrl2+	1.06472	3.82825e-303	6.95364e-299
Actg1	Ccrl2+	0.519787	3.50307e-301	6.36298e-297
Nfkbia	Ccrl2+	1.46905	7.12702e-299	1.29455e-294
Pla2g7	Ccrl2+	1.211	3.73676e-298	6.78746e-294
Ccl3	Ccrl2+	1.82511	1.03084e-290	1.87242e-286
Emilin2	Ccrl2+	1.03973	4.59199e-287	8.34089e-283
Ets2	Ccrl2+	0.950003	4.71541e-286	8.56508e-282
Pnrc1	Ccrl2+	0.77552	7.24742e-281	1.31642e-276
Basp1	Ccrl2+	1.40582	2.2658e-279	4.1156e-275
Fau	Ccrl2+	0.543248	3.2174e-279	5.84409e-275
Snap23	Ccrl2+	0.939051	2.5876e-268	4.70012e-264
Kdm6b	Ccrl2+	1.19493	1.98971e-267	3.6141e-263
Rab7	Ccrl2+	0.899449	4.27629e-266	7.76745e-262
Fem1c	Ccrl2+	1.14142	1.05784e-262	1.92147e-258
Junb	Ccrl2+	1.06342	3.47126e-260	6.3052e-256
Pik3ap1	Ccrl2+	1.29703	2.71917e-259	4.9391e-255
Map1lc3b	Ccrl2+	0.720899	8.97323e-257	1.6299e-252
Jdp2	Ccrl2+	1.23989	5.63652e-256	1.02382e-251
Trib1	Ccrl2+	0.883098	3.45863e-255	6.28226e-251
Ifitm2	Ccrl2+	1.08758	7.08939e-250	1.28772e-245
Arg2	Ccrl2+	0.869161	1.06715e-245	1.93837e-241
Gabarap	Ccrl2+	0.56932	6.84831e-241	1.24393e-236
Ndel1	Ccrl2+	0.818567	3.08863e-233	5.61019e-229
Atp2b1	Ccrl2+	1.17398	1.29635e-229	2.3547e-225
H2-Q10	Ccrl2+	1.11377	1.70003e-229	3.08794e-225
Clec4e	Ccrl2+	0.825827	1.77553e-224	3.22507e-220
Trem1	Ccrl2+	0.789945	3.66608e-224	6.65907e-220
Mpeg1	Ccrl2+	1.18289	1.24754e-221	2.26603e-217
Zeb2	Ccrl2+	1.30772	4.58067e-221	8.32032e-217
Sdcbp	Ccrl2+	0.763622	1.5746e-217	2.8601e-213
Il1rn	Ccrl2+	1.35065	5.76718e-214	1.04755e-209
Neurl3	Ccrl2+	1.06817	2.62316e-213	4.76471e-209
Mxd1	Ccrl2+	0.576856	4.48953e-213	8.15478e-209
Lst1	Ccrl2+	0.946855	1.51235e-210	2.74703e-206
2024-03-07	Ccrl2+	0.954242	3.53568e-208	6.42221e-204
Ier3	Ccrl2+	1.13336	5.14081e-201	9.33777e-197
Lsp1	Ccrl2+	0.569908	1.06825e-200	1.94038e-196
Vps37b	Ccrl2+	1.28723	1.68443e-195	3.05959e-191
Ankrd33b	Ccrl2+	1.00677	5.10787e-195	9.27794e-191
Kpna4	Ccrl2+	0.962558	2.22561e-194	4.0426e-190
Nfkbiz	Ccrl2+	1.08351	1.97811e-193	3.59304e-189
Ccl4	Ccrl2+	1.9574	1.44856e-191	2.63116e-187
Marcks	Ccrl2+	1.36109	5.91374e-190	1.07417e-185
Sema4d	Ccrl2+	0.982724	1.10504e-187	2.0072e-183
Tnfaip2	Ccrl2+	1.22549	4.82847e-183	8.77043e-179
Slc16a3	Ccrl2+	0.674684	5.67464e-180	1.03074e-175
Btg2	Ccrl2+	0.82862	4.44733e-179	8.07812e-175
Sorl1	Ccrl2+	0.667826	5.41712e-178	9.83966e-174
Ppp1r15a	Ccrl2+	1.28193	7.69949e-175	1.39854e-170
Lilr4b	Ccrl2+	0.655988	1.16294e-174	2.11236e-170
C5ar1	Ccrl2+	0.678889	1.24877e-174	2.26826e-170
Plk3	Ccrl2+	1.00002	2.17911e-174	3.95814e-170
Cxcr4	Ccrl2+	1.07297	8.88252e-174	1.61342e-169
Cd53	Ccrl2+	0.609564	2.26048e-172	4.10594e-168
Atf3	Ccrl2+	1.3108	6.23062e-171	1.13173e-166
Klf6	Ccrl2+	0.641914	9.63002e-166	1.7492e-161
Ptgs2	Ccrl2+	1.41526	5.68665e-165	1.03292e-160
Ptgs2os2	Ccrl2+	1.07249	2.6092e-163	4.73936e-159
D8Ertd738e	Ccrl2+	0.827715	6.52639e-163	1.18545e-158
Lilrb4a	Ccrl2+	0.631208	4.24135e-162	7.70398e-158
Ddx5	Ccrl2+	0.50373	6.75898e-162	1.2277e-157
Ehd1	Ccrl2+	0.820215	1.44349e-161	2.62195e-157
Tpm4	Ccrl2+	0.795363	1.19125e-160	2.16379e-156
Tgif1	Ccrl2+	1.15937	2.18667e-159	3.97187e-155
Marcksl1	Ccrl2+	1.27354	1.22333e-158	2.22206e-154
Gcnt2	Ccrl2+	1.0356	4.22688e-156	7.6777e-152
Picalm	Ccrl2+	0.781554	1.83195e-155	3.32755e-151
Grina	Ccrl2+	0.456021	5.72979e-155	1.04076e-150
Gla	Ccrl2+	1.05191	6.36026e-151	1.15528e-146
Cd14	Ccrl2+	1.04269	1.69516e-149	3.0791e-145
Vmp1	Ccrl2+	1.07977	5.95283e-149	1.08127e-144
Syk	Ccrl2+	0.814651	5.93782e-148	1.07855e-143
St3gal6	Ccrl2+	0.979928	6.14383e-148	1.11597e-143
Tlr2	Ccrl2+	0.865377	9.35282e-146	1.69885e-141
Rabgef1	Ccrl2+	0.870518	3.7627e-145	6.83456e-141
Csrnp1	Ccrl2+	1.05881	1.2757e-144	2.31719e-140
Tspan13	Ccrl2+	0.937647	1.7771e-143	3.22793e-139
Mir22hg	Ccrl2+	0.888196	4.75762e-143	8.64173e-139
Sh2d3c	Ccrl2+	0.925738	6.14615e-141	1.11639e-136
Resf1	Ccrl2+	0.883782	2.9452e-140	5.34966e-136
Ifitm1	Ccrl2+	1.50953	2.22826e-139	4.04742e-135
Ell2	Ccrl2+	1.00651	4.04752e-138	7.35192e-134
Mbnl2	Ccrl2+	1.03582	5.79948e-138	1.05342e-133
Snx20	Ccrl2+	0.976044	5.04853e-137	9.17015e-133
S100a11	Ccrl2+	0.31287	8.60279e-137	1.56261e-132
Adam8	Ccrl2+	0.544691	4.16099e-136	7.55802e-132
Tgfbi	Ccrl2+	0.875032	4.17071e-136	7.57568e-132
Mirt1	Ccrl2+	0.92635	1.33062e-134	2.41694e-130
Rab20	Ccrl2+	0.994907	1.97025e-134	3.57877e-130
Retreg1	Ccrl2+	0.884651	6.72817e-130	1.2221e-125
Gpr35	Ccrl2+	1.01844	2.86053e-128	5.19587e-124
Zfp36l2	Ccrl2+	0.932958	1.18799e-127	2.15787e-123
Egr1	Ccrl2+	1.25448	1.27408e-126	2.31423e-122
Tpt1	Ccrl2+	0.412676	7.21888e-126	1.31124e-121
Etf1	Ccrl2+	0.768944	8.83455e-126	1.60471e-121
Lpin2	Ccrl2+	1.08539	2.26408e-125	4.11248e-121
Cstb	Ccrl2+	1.48884	1.6367e-124	2.9729e-120
Cd300ld	Ccrl2+	1.02855	1.76387e-121	3.20389e-117
Csf2rb	Ccrl2+	1.00296	4.23332e-120	7.6894e-116
Csf1	Ccrl2+	1.34739	7.03361e-119	1.27758e-114
Tgm2	Ccrl2+	1.23374	5.19603e-117	9.43808e-113
Il10rb	Ccrl2+	0.918886	2.68813e-116	4.88272e-112
Fosl2	Ccrl2+	0.732986	2.16894e-114	3.93967e-110
Nr4a3	Ccrl2+	1.22514	2.76466e-113	5.02172e-109
Tgoln1	Ccrl2+	0.816775	3.66468e-112	6.65652e-108
G0s2	Ccrl2+	0.788334	5.06847e-112	9.20636e-108
Mapkapk2	Ccrl2+	0.810353	1.20746e-111	2.19323e-107
Hif1a	Ccrl2+	0.811909	1.4524e-110	2.63815e-106
Rnf11	Ccrl2+	0.786733	4.78999e-109	8.70053e-105
Bcl2a1b	Ccrl2+	1.22109	7.25422e-109	1.31766e-104
Dusp5	Ccrl2+	1.00934	1.03072e-108	1.8722e-104
Fgl2	Ccrl2+	0.993603	1.82171e-108	3.30895e-104
Smox	Ccrl2+	0.95632	1.56461e-107	2.84196e-103
Nfe2l2	Ccrl2+	0.809178	5.02066e-107	9.11953e-103
Map2k3	Ccrl2+	0.766207	5.68264e-104	1.03219e-99
Por	Ccrl2+	0.837743	2.55314e-102	4.63753e-98
Smim3	Ccrl2+	0.810267	5.37475e-102	9.76269e-98
Ptprc	Ccrl2+	0.438756	1.23582e-101	2.24474e-97
Ubc	Ccrl2+	0.551774	4.00187e-101	7.269e-97
Arl4c	Ccrl2+	0.911069	5.67016e-101	1.02993e-96
Laptm5	Ccrl2+	0.537614	1.83601e-100	3.33492e-96
Selenon	Ccrl2+	0.70426	3.35398e-99	6.09217e-95
Cd300c2	Ccrl2+	0.887769	5.85528e-99	1.06355e-94
Cst3	Ccrl2+	0.635569	4.45592e-98	8.09373e-94
Dennd4a	Ccrl2+	0.812877	6.38212e-97	1.15925e-92
Inpp5d	Ccrl2+	0.830945	2.8067e-95	5.09809e-91
Gm2a	Ccrl2+	0.981762	3.29537e-95	5.9857e-91
Jaml	Ccrl2+	0.753653	6.63315e-95	1.20484e-90
Calm2	Ccrl2+	0.729349	1.69266e-94	3.07455e-90
Lfng	Ccrl2+	0.842974	1.54265e-92	2.80206e-88
Taldo1	Ccrl2+	0.316803	3.34922e-91	6.08352e-87
Irak2	Ccrl2+	0.828023	8.25826e-90	1.50003e-85
Samsn1	Ccrl2+	0.504064	1.21811e-89	2.21257e-85
Wfdc17	Ccrl2+	1.47403	6.80192e-89	1.2355e-84
Mrpl33	Ccrl2+	0.460979	1.05578e-88	1.91772e-84
Sgms2	Ccrl2+	0.667657	1.33553e-88	2.42585e-84
Sell	Ccrl2+	0.580042	1.67725e-88	3.04656e-84
Tnfaip3	Ccrl2+	1.05877	2.3853e-86	4.33265e-82
Stx11	Ccrl2+	0.521976	3.10175e-86	5.63401e-82
Jund	Ccrl2+	0.482895	6.16573e-85	1.11994e-80
Atp6v0e	Ccrl2+	0.624009	1.54493e-84	2.80622e-80
Snx18	Ccrl2+	0.585357	9.023e-84	1.63894e-79
Cd300a	Ccrl2+	0.728167	4.92177e-82	8.93991e-78
Hectd1	Ccrl2+	0.703307	8.63155e-80	1.56783e-75
Ctsz	Ccrl2+	1.01815	2.16201e-79	3.92707e-75
Kras	Ccrl2+	0.69811	2.9704e-78	5.39544e-74
Chd7	Ccrl2+	0.874571	7.78222e-78	1.41356e-73
Sf3b1	Ccrl2+	0.524059	1.26276e-77	2.29367e-73
Ypel3	Ccrl2+	0.597262	2.12432e-77	3.85861e-73
Hist1h2bc	Ccrl2+	0.798927	7.55232e-77	1.3718e-72
Selplg	Ccrl2+	0.646416	1.07981e-76	1.96137e-72
Ccnl1	Ccrl2+	0.613644	2.75658e-76	5.00706e-72
Zfp263	Ccrl2+	0.909911	3.24892e-76	5.90135e-72
Impact	Ccrl2+	0.861194	5.90605e-76	1.07278e-71
Clec4n	Ccrl2+	1.04311	6.87304e-75	1.24842e-70
Mirt2	Ccrl2+	0.673351	1.73164e-74	3.14534e-70
4833407H14Rik	Ccrl2+	0.835735	4.84449e-73	8.79953e-69
Abr	Ccrl2+	0.85428	1.73541e-72	3.15219e-68
Rdh12	Ccrl2+	0.756205	4.57116e-72	8.30305e-68
Fosb	Ccrl2+	1.00783	4.39467e-71	7.98247e-67
2310001H17Rik	Ccrl2+	0.658577	2.52975e-70	4.59503e-66
Sirpb1c	Ccrl2+	0.638017	4.65084e-70	8.44778e-66
B2m	Ccrl2+	0.486777	4.66821e-70	8.47933e-66
Tnfsf14	Ccrl2+	0.770749	1.74061e-69	3.16164e-65
Cox17	Ccrl2+	0.757423	3.09181e-69	5.61596e-65
Cyth4	Ccrl2+	0.788878	4.27523e-69	7.76553e-65
Mpp7	Ccrl2+	0.75673	4.9392e-69	8.97157e-65
Txnip	Ccrl2+	0.554045	5.33247e-69	9.6859e-65
Tmem189	Ccrl2+	0.746983	8.38165e-69	1.52244e-64
Pde4b	Ccrl2+	0.778747	3.40221e-68	6.17978e-64
Antxr2	Ccrl2+	0.561157	3.67979e-68	6.68397e-64
Atp6v0c	Ccrl2+	0.509306	9.16851e-68	1.66537e-63
Selenok	Ccrl2+	0.47329	2.16883e-67	3.93947e-63
Kctd12	Ccrl2+	0.546802	6.3834e-67	1.15948e-62
Nfkbid	Ccrl2+	0.85737	1.63683e-66	2.97313e-62
Ube2b	Ccrl2+	0.419377	1.41463e-65	2.56953e-61
Gm5150	Ccrl2+	0.623942	2.20396e-64	4.00328e-60
H2-K1	Ccrl2+	0.636773	5.62772e-64	1.02222e-59
Cytip	Ccrl2+	0.647472	1.48276e-63	2.69329e-59
Itpkb	Ccrl2+	0.752724	6.06626e-63	1.10188e-58
Socs3	Ccrl2+	0.781739	1.24481e-60	2.26107e-56
Dazap2	Ccrl2+	0.424588	1.35197e-60	2.45572e-56
Notch2	Ccrl2+	0.678254	7.68061e-60	1.39511e-55
Bri3	Ccrl2+	0.769488	2.78527e-59	5.05916e-55
Gcnt1	Ccrl2+	0.741341	6.57287e-59	1.1939e-54
Slc3a2	Ccrl2+	0.802773	3.10645e-57	5.64255e-53
Rab11fip1	Ccrl2+	0.713739	1.98632e-56	3.60796e-52
Tnfrsf23	Ccrl2+	0.749873	1.99945e-56	3.63179e-52
Slc25a3	Ccrl2+	0.581376	2.08672e-56	3.79031e-52
Srsf5	Ccrl2+	0.435756	2.12987e-56	3.8687e-52
Gm26740	Ccrl2+	0.692747	3.79715e-55	6.89715e-51
Gm39321	Ccrl2+	0.763543	3.80766e-55	6.91624e-51
Ifrd1	Ccrl2+	1.04658	6.60702e-55	1.2001e-50
Asprv1	Ccrl2+	1.16609	1.06622e-54	1.93668e-50
Tpst2	Ccrl2+	0.847122	5.6962e-54	1.03466e-49
Serinc3	Ccrl2+	0.471112	8.75953e-54	1.59108e-49
Thbs1	Ccrl2+	0.458316	1.53082e-53	2.78059e-49
Zswim4	Ccrl2+	0.676456	1.62388e-52	2.94961e-48
Coq10b	Ccrl2+	0.740563	4.54391e-52	8.25356e-48
Sirpb1b	Ccrl2+	0.542674	4.63235e-52	8.41419e-48
Birc3	Ccrl2+	0.773827	8.80381e-52	1.59912e-47
Lamp2	Ccrl2+	0.601067	1.09889e-51	1.99602e-47
Efhd2	Ccrl2+	0.815277	1.77347e-51	3.22133e-47
Maff	Ccrl2+	0.620777	3.57939e-51	6.50161e-47
Braf	Ccrl2+	0.737156	1.16341e-50	2.11321e-46
Gngt2	Ccrl2+	0.673903	2.47859e-50	4.50211e-46
4732465J04Rik	Ccrl2+	0.567752	2.83504e-50	5.14957e-46
Rab8b	Ccrl2+	0.480775	5.18307e-50	9.41453e-46
Cd274	Ccrl2+	0.681306	8.26307e-50	1.5009e-45
Stk17b	Ccrl2+	0.432581	1.00564e-48	1.82664e-44
Slc38a1	Ccrl2+	0.864883	1.14491e-48	2.07962e-44
Xylt1	Ccrl2+	0.701414	1.49143e-48	2.70903e-44
Sat1	Ccrl2+	0.339193	1.70249e-48	3.0924e-44
Eif4a1	Ccrl2+	0.650673	5.56403e-48	1.01065e-43
Cxcl3	Ccrl2+	1.24683	1.53844e-47	2.79443e-43
Cd68	Ccrl2+	0.698469	1.82909e-47	3.32236e-43
Txn1	Ccrl2+	0.294805	1.03462e-46	1.87929e-42
Fyb	Ccrl2+	0.568582	2.53741e-46	4.60895e-42
Cyth1	Ccrl2+	0.616644	2.78551e-46	5.0596e-42
Napa	Ccrl2+	0.674861	3.90134e-46	7.0864e-42
Sde2	Ccrl2+	0.57368	4.79605e-46	8.71155e-42
Skil	Ccrl2+	0.590777	2.14347e-45	3.8934e-41
Zc3h12a	Ccrl2+	0.804838	3.31222e-45	6.01632e-41
Rbms1	Ccrl2+	0.518828	5.25352e-45	9.5425e-41
Ddx3x	Ccrl2+	0.508309	2.53122e-44	4.59772e-40
Jmjd1c	Ccrl2+	0.739076	4.65189e-44	8.44969e-40
1600010M07Rik	Ccrl2+	0.581072	7.62665e-44	1.3853e-39
Cox8a	Ccrl2+	0.376966	9.25532e-44	1.68114e-39
Tbc1d15	Ccrl2+	0.627974	2.39071e-43	4.34249e-39
Btbd9	Ccrl2+	0.712154	4.06988e-43	7.39253e-39
Icam1	Ccrl2+	0.718794	1.70495e-42	3.09687e-38
Cd80	Ccrl2+	0.702504	2.28691e-42	4.15395e-38
Plekho2	Ccrl2+	0.682796	3.57239e-42	6.48888e-38
Cass4	Ccrl2+	0.530576	4.16207e-42	7.55999e-38
Lyn	Ccrl2+	0.529269	6.21393e-42	1.1287e-37
Fmnl1	Ccrl2+	0.448242	9.23984e-41	1.67832e-36
Lyst	Ccrl2+	0.467319	1.44373e-40	2.62239e-36
Slc2a1	Ccrl2+	0.65042	1.70921e-40	3.1046e-36
Emb	Ccrl2+	0.434703	3.10174e-40	5.63401e-36
Cd101	Ccrl2+	0.485826	3.65375e-40	6.63668e-36
Arpc3	Ccrl2+	0.294718	4.90581e-40	8.91091e-36
Nisch	Ccrl2+	0.700207	6.80413e-40	1.2359e-35
Tnf	Ccrl2+	1.13529	1.26087e-39	2.29025e-35
Dusp2	Ccrl2+	0.78469	4.94336e-39	8.97912e-35
Osgin1	Ccrl2+	0.733125	5.32887e-39	9.67935e-35
Srxn1	Ccrl2+	0.560928	5.85555e-39	1.0636e-34
Hnrnph2	Ccrl2+	0.608565	6.20969e-39	1.12793e-34
Vps4b	Ccrl2+	0.603888	6.82863e-39	1.24035e-34
Il13ra1	Ccrl2+	0.440659	7.67722e-39	1.39449e-34
Isg15	Ccrl2+	0.501248	1.40847e-38	2.55834e-34
Creg1	Ccrl2+	0.577974	1.91241e-38	3.47369e-34
Hspa5	Ccrl2+	0.64578	5.51803e-38	1.00229e-33
Atp1b3	Ccrl2+	0.644765	2.38114e-37	4.32511e-33
Gm19696	Ccrl2+	0.374422	7.37826e-37	1.34019e-32
Psap	Ccrl2+	0.437571	9.81951e-37	1.78362e-32
Csf1r	Ccrl2+	0.4772	1.03028e-36	1.87139e-32
Rasip1	Ccrl2+	0.477596	1.51275e-36	2.74777e-32
Haus8	Ccrl2+	0.66017	4.20176e-36	7.63208e-32
Asph	Ccrl2+	0.580856	5.5813e-35	1.01379e-30
Trps1	Ccrl2+	0.58381	8.37682e-35	1.52157e-30
Gpr132	Ccrl2+	0.571067	1.09532e-34	1.98954e-30
Ctsa	Ccrl2+	0.509608	1.42115e-34	2.58138e-30
Fus	Ccrl2+	0.559469	1.88902e-34	3.43122e-30
Emd	Ccrl2+	0.626931	2.5209e-34	4.57897e-30
Tfip11	Ccrl2+	0.619023	2.53714e-34	4.60846e-30
Slc2a6	Ccrl2+	0.514625	3.16543e-34	5.74968e-30
Cdkn1a	Ccrl2+	0.778109	3.31404e-34	6.01963e-30
Gfod1	Ccrl2+	0.638174	5.38643e-34	9.78392e-30
Fnip2	Ccrl2+	0.549387	1.26492e-33	2.2976e-29
Ppt1	Ccrl2+	0.652791	2.56943e-33	4.66711e-29
Tiparp	Ccrl2+	0.821328	3.91285e-33	7.1073e-29
Ly6e	Ccrl2+	0.521263	8.25781e-33	1.49995e-28
Atox1	Ccrl2+	0.645593	8.3379e-33	1.5145e-28
Themis2	Ccrl2+	0.528543	1.07566e-32	1.95382e-28
Lrrc25	Ccrl2+	0.578847	2.02411e-32	3.6766e-28
Slc43a2	Ccrl2+	0.542459	2.09028e-32	3.79678e-28
Nfkbie	Ccrl2+	0.642041	4.10778e-32	7.46137e-28
Traf1	Ccrl2+	0.743404	6.51177e-32	1.1828e-27
Gm15832	Ccrl2+	0.371694	9.79712e-32	1.77955e-27
Hdac4	Ccrl2+	0.640648	1.09154e-31	1.98268e-27
Gpr137b	Ccrl2+	0.543236	1.55544e-31	2.8253e-27
Apbb1ip	Ccrl2+	0.538408	2.27196e-31	4.12679e-27
Mefv	Ccrl2+	0.594002	4.08266e-31	7.41575e-27
Cxcr2	Ccrl2+	0.411136	5.7808e-31	1.05002e-26
Per1	Ccrl2+	0.646465	1.66168e-30	3.01827e-26
Chst11	Ccrl2+	0.549354	2.31537e-30	4.20564e-26
Il1f9	Ccrl2+	0.561063	2.3894e-30	4.34011e-26
Gm48302	Ccrl2+	0.485591	2.59466e-30	4.71295e-26
Rpl41	Ccrl2+	0.414517	3.03884e-30	5.51976e-26
H2afj	Ccrl2+	0.449135	5.63149e-30	1.0229e-25
Alcam	Ccrl2+	0.600616	6.02871e-30	1.09505e-25
Slc11a1	Ccrl2+	0.628008	7.94154e-30	1.4425e-25
Nudt4	Ccrl2+	0.409134	9.63843e-30	1.75072e-25
Lrrfip1	Ccrl2+	0.38312	3.00202e-29	5.45288e-25
Bcl2l11	Ccrl2+	0.742263	4.24138e-29	7.70405e-25
Sbno1	Ccrl2+	0.437881	5.45899e-29	9.91572e-25
Ago2	Ccrl2+	0.628333	5.53189e-29	1.00481e-24
Adipor1	Ccrl2+	0.358533	6.15741e-29	1.11843e-24
St8sia4	Ccrl2+	0.508857	2.60416e-28	4.7302e-24
Ttc7	Ccrl2+	0.531205	9.12394e-28	1.65727e-23
Gm16556	Ccrl2+	0.464672	1.02106e-27	1.85466e-23
Arrdc4	Ccrl2+	0.640201	1.47784e-27	2.68434e-23
Ncf2	Ccrl2+	0.251265	2.34098e-27	4.25216e-23
Pdpn	Ccrl2+	0.399298	5.98222e-27	1.08661e-22
Irf2bp2	Ccrl2+	0.657258	1.91766e-26	3.48323e-22
Camk1d	Ccrl2+	0.466682	4.60699e-26	8.36814e-22
Dusp16	Ccrl2+	0.659436	5.93142e-26	1.07738e-21
Fas	Ccrl2+	0.609235	6.9636e-26	1.26487e-21
Gm34455	Ccrl2+	0.442371	7.77191e-26	1.41169e-21
Metrnl	Ccrl2+	0.568256	7.83498e-26	1.42315e-21
Myadm	Ccrl2+	0.521635	2.08757e-25	3.79187e-21
Pmaip1	Ccrl2+	0.441256	2.46896e-25	4.48462e-21
1700017B05Rik	Ccrl2+	0.658601	4.15909e-25	7.55458e-21
Fgd3	Ccrl2+	0.631417	4.40779e-25	8.00631e-21
Irf5	Ccrl2+	0.410706	6.50465e-25	1.1815e-20
Ccpg1	Ccrl2+	0.383626	1.07963e-24	1.96103e-20
Mapre2	Ccrl2+	0.565085	2.64584e-24	4.8059e-20
Cd300lf	Ccrl2+	0.501186	6.33866e-24	1.15135e-19
Peak1	Ccrl2+	0.349745	7.18883e-24	1.30578e-19
Ggct	Ccrl2+	0.474551	8.53186e-24	1.54973e-19
Ddx6	Ccrl2+	0.439304	1.02908e-23	1.86922e-19
Arf4	Ccrl2+	0.571727	1.04793e-23	1.90347e-19
E230032D23Rik	Ccrl2+	0.432276	1.24959e-23	2.26975e-19
Sbno2	Ccrl2+	0.569904	1.56818e-23	2.84845e-19
Tuba1c	Ccrl2+	0.534548	1.7037e-23	3.0946e-19
Zfp36	Ccrl2+	0.424594	2.15659e-23	3.91722e-19
Nup98	Ccrl2+	0.536296	2.66232e-23	4.83585e-19
Trim30b	Ccrl2+	0.518415	2.94402e-23	5.34751e-19
Plekhm3	Ccrl2+	0.354523	3.24822e-23	5.90007e-19
Glipr1	Ccrl2+	0.461812	6.7635e-23	1.22852e-18
Bhlhe40	Ccrl2+	0.723066	7.49029e-23	1.36054e-18
Mknk2	Ccrl2+	0.540704	1.23837e-22	2.24937e-18
Ptk2b	Ccrl2+	0.614156	1.25899e-22	2.28683e-18
Klra2	Ccrl2+	0.467447	3.69035e-22	6.70315e-18
Gm34084	Ccrl2+	0.551206	2.14912e-21	3.90366e-17
Hist1h4i	Ccrl2+	0.553255	2.32062e-21	4.21517e-17
Zfp106	Ccrl2+	0.51738	2.44135e-21	4.43446e-17
Fnip1	Ccrl2+	0.563338	3.95986e-21	7.1927e-17
Myo1c	Ccrl2+	0.490115	6.11099e-21	1.11e-16
Rhov	Ccrl2+	0.541075	7.43857e-21	1.35114e-16
Fbxo11	Ccrl2+	0.560778	7.7346e-21	1.40491e-16
Ctsb	Ccrl2+	0.787318	9.91104e-21	1.80024e-16
Plin2	Ccrl2+	0.601359	2.14258e-20	3.89178e-16
Fam110a	Ccrl2+	0.503356	7.04855e-20	1.2803e-15
Clic1	Ccrl2+	0.307273	1.02471e-19	1.86128e-15
Zyx	Ccrl2+	0.349533	1.08877e-19	1.97763e-15
Gpat3	Ccrl2+	0.558806	2.80562e-19	5.09612e-15
Sqstm1	Ccrl2+	0.715114	3.17765e-19	5.77189e-15
Cd33	Ccrl2+	0.330759	4.07508e-19	7.40198e-15
Isy1	Ccrl2+	0.599493	4.41009e-19	8.01049e-15
Nek6	Ccrl2+	0.445502	7.63641e-19	1.38708e-14
Atp6ap2	Ccrl2+	0.61141	1.05215e-18	1.91112e-14
Fbxo31	Ccrl2+	0.358129	1.1761e-18	2.13627e-14
Fndc3b	Ccrl2+	0.453122	1.92268e-18	3.49236e-14
Il15	Ccrl2+	0.530471	4.96949e-18	9.02659e-14
Eif4e	Ccrl2+	0.510701	6.04016e-18	1.09714e-13
Rpl23	Ccrl2+	0.358633	7.31923e-18	1.32946e-13
Sirpa	Ccrl2+	0.495286	1.38111e-17	2.50865e-13
Dedd2	Ccrl2+	0.655381	1.40209e-17	2.54675e-13
Sephs2	Ccrl2+	0.508512	1.87282e-17	3.40179e-13
Adam17	Ccrl2+	0.548808	2.49171e-17	4.52594e-13
Hspa4l	Ccrl2+	0.861326	2.96998e-17	5.39467e-13
Rilpl2	Ccrl2+	0.701841	3.47567e-17	6.3132e-13
Diaph1	Ccrl2+	0.35247	3.49621e-17	6.35051e-13
Klf3	Ccrl2+	0.468289	8.4547e-17	1.53571e-12
Plekhm2	Ccrl2+	0.441656	1.37816e-16	2.50329e-12
Ppp2ca	Ccrl2+	0.473704	2.27592e-16	4.13399e-12
Slc49a4	Ccrl2+	0.480152	2.53445e-16	4.60358e-12
Runx1	Ccrl2+	0.630918	6.88201e-16	1.25005e-11
Vegfa	Ccrl2+	0.709092	9.86284e-16	1.79149e-11
Gch1	Ccrl2+	0.543845	1.02349e-15	1.85906e-11
Il10ra	Ccrl2+	0.49748	1.24014e-15	2.25259e-11
Ddit3	Ccrl2+	0.485492	1.3333e-15	2.4218e-11
Zfp36l1	Ccrl2+	0.533277	2.33832e-15	4.24733e-11
Errfi1	Ccrl2+	0.318563	2.86977e-15	5.21265e-11
Atp6v0d1	Ccrl2+	0.43804	2.88564e-15	5.24148e-11
Ddx3y	Ccrl2+	0.500917	2.97632e-15	5.40618e-11
Pfkfb3	Ccrl2+	0.615031	3.25956e-15	5.92066e-11
Tlr6	Ccrl2+	0.348606	3.44173e-15	6.25156e-11
Bcl3	Ccrl2+	0.430267	4.09039e-15	7.42979e-11
Cdk2ap2	Ccrl2+	0.572242	4.95644e-15	9.00289e-11
Csf2ra	Ccrl2+	0.412318	9.04393e-15	1.64274e-10
Klf10	Ccrl2+	0.517675	1.09925e-14	1.99668e-10
Ralgds	Ccrl2+	0.326613	1.32506e-14	2.40685e-10
Abcg1	Ccrl2+	0.339875	2.6341e-14	4.78458e-10
Dot1l	Ccrl2+	0.508878	3.82884e-14	6.95471e-10
Blcap	Ccrl2+	0.471447	5.83729e-14	1.06029e-09
Btbd19	Ccrl2+	0.32311	6.16061e-14	1.11901e-09
Zcchc2	Ccrl2+	0.484492	7.4746e-14	1.35769e-09
Slc25a33	Ccrl2+	0.478131	8.29186e-14	1.50613e-09
Flcn	Ccrl2+	0.410443	1.02878e-13	1.86868e-09
Plgrkt	Ccrl2+	0.471488	1.16808e-13	2.1217e-09
Tax1bp1	Ccrl2+	0.299975	1.62745e-13	2.9561e-09
Slfn2	Ccrl2+	0.391887	1.64197e-13	2.98247e-09
Tlr4	Ccrl2+	0.408765	2.07145e-13	3.76258e-09
Nudt18	Ccrl2+	0.297534	7.20809e-13	1.30928e-08
Slpi	Ccrl2+	0.655082	7.4033e-13	1.34473e-08
Chmp4b	Ccrl2+	0.36402	1.05463e-12	1.91563e-08
Jak1	Ccrl2+	0.383709	1.33239e-12	2.42016e-08
Sfxn5	Ccrl2+	0.340157	1.40945e-12	2.56012e-08
Sh2b2	Ccrl2+	0.519612	2.77917e-12	5.04808e-08
Mat2b	Ccrl2+	0.338055	3.01631e-12	5.47883e-08
Neu1	Ccrl2+	0.526899	4.52088e-12	8.21172e-08
Smad7	Ccrl2+	0.546631	4.60252e-12	8.36002e-08
Gm14286	Ccrl2+	0.321153	4.80043e-12	8.7195e-08
Ost4	Ccrl2+	0.504963	5.63149e-12	1.0229e-07
Arid5a	Ccrl2+	0.406576	7.56393e-12	1.37391e-07
Ankrd44	Ccrl2+	0.49755	7.67698e-12	1.39445e-07
Dclre1c	Ccrl2+	0.384975	9.25645e-12	1.68134e-07
Furin	Ccrl2+	0.513544	1.08385e-11	1.96871e-07
N4bp2l1	Ccrl2+	0.537733	1.08425e-11	1.96942e-07
Raf1	Ccrl2+	0.382986	1.21425e-11	2.20557e-07
Wbp1l	Ccrl2+	0.473845	1.28136e-11	2.32747e-07
Rab32	Ccrl2+	0.51458	1.37816e-11	2.50329e-07
Ubap1	Ccrl2+	0.477201	1.57826e-11	2.86675e-07
Mef2d	Ccrl2+	0.459179	2.64399e-11	4.80255e-07
Gns	Ccrl2+	0.548389	3.76692e-11	6.84223e-07
Atp1a3	Ccrl2+	0.385593	3.9007e-11	7.08523e-07
Rplp1	Ccrl2+	0.382543	4.36037e-11	7.92018e-07
Morf4l1	Ccrl2+	0.362311	4.5306e-11	8.22938e-07
Gk	Ccrl2+	0.45319	6.4918e-11	1.17917e-06
Arid5b	Ccrl2+	0.583079	1.82859e-10	3.32145e-06
Tnrc18	Ccrl2+	0.478997	1.98934e-10	3.61343e-06
Slc44a1	Ccrl2+	0.263948	2.05976e-10	3.74135e-06
M6pr	Ccrl2+	0.512016	2.08266e-10	3.78295e-06
Rel	Ccrl2+	0.544195	2.11354e-10	3.83903e-06
Dck	Ccrl2+	0.393274	2.39292e-10	4.34651e-06
Msn	Ccrl2+	0.316167	2.48088e-10	4.50627e-06
Ifnar1	Ccrl2+	0.493786	2.51216e-10	4.56309e-06
Cd93	Ccrl2+	0.464926	2.54152e-10	4.61642e-06
Il6ra	Ccrl2+	0.432518	3.19236e-10	5.79861e-06
Cmip	Ccrl2+	0.442243	3.36537e-10	6.11286e-06
Bach1	Ccrl2+	0.538258	3.59803e-10	6.53546e-06
Zfyve26	Ccrl2+	0.450628	4.30069e-10	7.81178e-06
Homer1	Ccrl2+	0.475855	4.49822e-10	8.17057e-06
Txnrd1	Ccrl2+	0.575517	6.04823e-10	1.0986e-05
Cd82	Ccrl2+	0.434628	6.31242e-10	1.14659e-05
Aqp9	Ccrl2+	0.330605	7.68457e-10	1.39582e-05
Pip5k1c	Ccrl2+	0.366747	1.15597e-09	2.0997e-05
Rpl18a	Ccrl2+	0.284625	1.17179e-09	2.12844e-05
Elmsan1	Ccrl2+	0.59283	1.18137e-09	2.14584e-05
Med7	Ccrl2+	0.441354	2.17241e-09	3.94596e-05
Tgfbr1	Ccrl2+	0.456803	2.20685e-09	4.00853e-05
Mafk	Ccrl2+	0.493395	2.31755e-09	4.20959e-05
Samhd1	Ccrl2+	0.263574	3.00333e-09	5.45525e-05
Tnfrsf1a	Ccrl2+	0.365414	3.02037e-09	5.4862e-05
Gab2	Ccrl2+	0.316652	3.28767e-09	5.97172e-05
Stk11	Ccrl2+	0.423061	4.21927e-09	7.66388e-05
Mapk6	Ccrl2+	0.495435	5.37645e-09	9.76578e-05
Cwc25	Ccrl2+	0.598167	7.51231e-09	0.000136454
Atf7ip	Ccrl2+	0.462833	1.65668e-08	0.00030092
Sik3	Ccrl2+	0.467219	1.92549e-08	0.000349746
Ubald1	Ccrl2+	0.327879	2.32583e-08	0.000422463
Dmxl2	Ccrl2+	0.480075	2.45765e-08	0.000446408
Suco	Ccrl2+	0.394319	2.6976e-08	0.000489991
Slc6a6	Ccrl2+	0.310074	3.06043e-08	0.000555897
Fam32a	Ccrl2+	0.374041	4.11506e-08	0.00074746
Arih2	Ccrl2+	0.458311	4.99784e-08	0.000907808
Bst1	Ccrl2+	0.346073	5.93703e-08	0.0010784
mt-Nd2	Ccrl2+	0.387895	1.05667e-07	0.00191934
Gm26532	Ccrl2+	0.403143	1.09187e-07	0.00198328
Sgpl1	Ccrl2+	0.442583	1.17944e-07	0.00214234
Sntb2	Ccrl2+	0.432939	1.19307e-07	0.00216709
Rac1	Ccrl2+	0.314672	1.27762e-07	0.00232067
Eif3a	Ccrl2+	0.270988	2.22043e-07	0.00403319
Gnl1	Ccrl2+	0.299555	3.32216e-07	0.00603437
Arfgef2	Ccrl2+	0.26212	3.8054e-07	0.00691213
Ttyh3	Ccrl2+	0.396769	5.50675e-07	0.0100025
Osbpl9	Ccrl2+	0.448602	5.72127e-07	0.0103921
Mcfd2	Ccrl2+	0.253723	7.18413e-07	0.0130493
Fabp5	Ccrl2+	0.422781	8.18754e-07	0.0148718
Cnbp	Ccrl2+	0.492986	8.25792e-07	0.0149997
Cux1	Ccrl2+	0.460945	8.32618e-07	0.0151237
Sbds	Ccrl2+	0.35245	8.72586e-07	0.0158497
Rasa3	Ccrl2+	0.351654	1.02676e-06	0.0186501
Runx2	Ccrl2+	0.344099	1.28761e-06	0.0233881
Jak2	Ccrl2+	0.416501	1.44122e-06	0.0261784
Dop1b	Ccrl2+	0.463165	1.57024e-06	0.0285219
Sesn2	Ccrl2+	0.389221	2.60665e-06	0.0473472
Rhog	Ccrl2+	0.29619	3.1867e-06	0.0578833
Ogt	Ccrl2+	0.37579	3.25462e-06	0.0591169
Itga4	Ccrl2+	0.373067	3.93202e-06	0.0714213
Tmem251	Ccrl2+	0.491454	4.03234e-06	0.0732435
Trpm2	Ccrl2+	0.37076	4.45914e-06	0.0809958
Ezr	Ccrl2+	0.477445	4.59262e-06	0.0834204
Map3k5	Ccrl2+	0.358532	5.01714e-06	0.0911314
Tctex1d2	Ccrl2+	0.410245	6.67366e-06	0.12122
Lpcat2	Ccrl2+	0.369108	6.89758e-06	0.125288
Rpl37	Ccrl2+	0.268886	7.74108e-06	0.140609
Ubald2	Ccrl2+	0.440792	8.20542e-06	0.149043
Stat3	Ccrl2+	0.357602	8.61531e-06	0.156489
Rps27	Ccrl2+	0.478016	8.78757e-06	0.159617
Tm6sf1	Ccrl2+	0.46383	1.02992e-05	0.187075
Scarb2	Ccrl2+	0.277563	1.13206e-05	0.205628
Fgr	Ccrl2+	0.358319	1.39436e-05	0.253271
Il1rap	Ccrl2+	0.482413	1.74393e-05	0.316768
Ell	Ccrl2+	0.336662	1.81787e-05	0.330197
Foxp1	Ccrl2+	0.415369	1.95216e-05	0.354591
Cdc42ep4	Ccrl2+	0.306215	2.03319e-05	0.369308
Mpzl3	Ccrl2+	0.270368	2.15992e-05	0.392329
5830428M24Rik	Ccrl2+	0.366714	2.22646e-05	0.404415
Atp6v1d	Ccrl2+	0.261669	2.31269e-05	0.420076
Sertad1	Ccrl2+	0.391581	2.56984e-05	0.466785
Polr2a	Ccrl2+	0.382107	3.02057e-05	0.548656
Rbm47	Ccrl2+	0.282703	3.14094e-05	0.57052
Ppp1r2	Ccrl2+	0.294927	3.2229e-05	0.585408
Rela	Ccrl2+	0.395982	3.56215e-05	0.64703
Nr4a1	Ccrl2+	0.580821	3.71129e-05	0.674119
Slc22a15	Ccrl2+	0.438409	3.85331e-05	0.699916
Lcp2	Ccrl2+	0.493233	3.94805e-05	0.717124
Ndfip2	Ccrl2+	0.481637	4.25958e-05	0.773711
Ifi27l2a	Ccrl2+	0.445252	4.34619e-05	0.789443
Unc93b1	Ccrl2+	0.424319	5.14164e-05	0.933928
Itgal	Ccrl2+	0.420863	5.2141e-05	0.947088
Adgre5	Ccrl2+	0.552035	6.99364e-05	1
Rheb	Ccrl2+	0.460345	7.53881e-05	1
Arrdc3	Ccrl2+	0.396211	8.30151e-05	1
Acta2	Ccrl2+	0.32512	8.67627e-05	1
Tlr13	Ccrl2+	0.396906	9.58027e-05	1
Slc20a1	Ccrl2+	0.29341	9.88678e-05	1
Trpv2	Ccrl2+	0.281078	0.000102545	1
Isg20	Ccrl2+	0.259648	0.000135723	1
Pilra	Ccrl2+	0.288092	0.00015393	1
Osm	Ccrl2+	0.398393	0.00018976	1
Rpl39	Ccrl2+	0.405613	0.000220193	1
Coro1c	Ccrl2+	0.364687	0.000249197	1
Cited2	Ccrl2+	0.452117	0.00025768	1
N4bp2l2	Ccrl2+	0.260264	0.000263422	1
Gsap	Ccrl2+	0.402137	0.000269408	1
Chka	Ccrl2+	0.284308	0.000285796	1
Fuca2	Ccrl2+	0.402528	0.000306648	1
Supt4a	Ccrl2+	0.337222	0.000318984	1
Fam111a	Ccrl2+	0.428602	0.000319856	1
Snx10	Ccrl2+	0.474384	0.000329165	1
Id2	Ccrl2+	0.859611	0.000397712	1
Tmem156	Ccrl2+	0.282349	0.000408161	1
Ik	Ccrl2+	0.277001	0.000420597	1
Plaur	Ccrl2+	0.30475	0.00044429	1
5031439G07Rik	Ccrl2+	0.282955	0.000522973	1
Rbpj	Ccrl2+	0.459858	0.000582945	1
Tnip1	Ccrl2+	0.44042	0.000618709	1
Atg2a	Ccrl2+	0.380485	0.000622961	1
Hist1h1c	Ccrl2+	0.459785	0.000797353	1
Malt1	Ccrl2+	0.611183	0.000850268	1
Alas1	Ccrl2+	0.470281	0.000947023	1
Lrrc8d	Ccrl2+	0.262676	0.00125659	1
Rgcc	Ccrl2+	0.62844	0.00133649	1
Pum2	Ccrl2+	0.401743	0.00144732	1
Erbin	Ccrl2+	0.442711	0.00152717	1
Ptma	Ccrl2+	0.37193	0.0016623	1
Stx6	Ccrl2+	0.279987	0.00172064	1
Atp5md	Ccrl2+	0.621844	0.00172454	1
Ppard	Ccrl2+	0.254917	0.00191759	1
Preb	Ccrl2+	0.36818	0.0020078	1
Sfpq	Ccrl2+	0.270151	0.00200877	1
Vps18	Ccrl2+	0.362834	0.00204028	1
Ftl1-ps1	Ccrl2+	0.29904	0.00206371	1
Hgsnat	Ccrl2+	0.400943	0.00229868	1
Pcf11	Ccrl2+	0.411165	0.00232135	1
Rbbp6	Ccrl2+	0.257507	0.00265701	1
Ccnl2	Ccrl2+	0.266603	0.00281967	1
Sik1	Ccrl2+	0.387609	0.00297177	1
Ankrd11	Ccrl2+	0.350952	0.00329553	1
4930581F22Rik	Ccrl2+	0.288393	0.00390447	1
Ndufa7	Ccrl2+	0.253196	0.00409919	1
Cpne2	Ccrl2+	0.291528	0.00440119	1
Pts	Ccrl2+	0.31959	0.00464617	1
Timm8b	Ccrl2+	0.367072	0.00548935	1
Rybp	Ccrl2+	0.459105	0.00586142	1
Csde1	Ccrl2+	0.334817	0.00595661	1
Tomm20	Ccrl2+	0.498588	0.00605847	1
Zmiz1	Ccrl2+	0.280184	0.0064737	1
Ifnar2	Ccrl2+	0.40944	0.00647502	1
Rabac1	Ccrl2+	0.334302	0.00651111	1
Cdk17	Ccrl2+	0.399019	0.00662925	1
Atp6v1c1	Ccrl2+	0.342508	0.00741024	1
Ctsl	Ccrl2+	0.484367	0.00800392	1
1810058I24Rik	Ccrl2+	0.308481	0.00859535	1
Spata13	Ccrl2+	0.456521	0.00893357	1
Tra2a	Ccrl2+	0.277505	0.00940512	1
Ltf	Mmp8+	1.92359	0	0
Ngp	Mmp8+	1.77434	0	0
Ifitm6	Mmp8+	1.60101	0	0
Mmp8	Mmp8+	1.5093	0	0
Lcn2	Mmp8+	1.49504	0	0
Adpgk	Mmp8+	1.44795	0	0
Camp	Mmp8+	1.44365	0	0
Anxa1	Mmp8+	1.37476	0	0
Ly6c2	Mmp8+	1.34706	0	0
Cd177	Mmp8+	1.33479	0	0
Cybb	Mmp8+	1.28401	0	0
Ly6g	Mmp8+	1.14608	0	0
Wfdc21	Mmp8+	1.11952	0	0
Retnlg	Mmp8+	1.04008	0	0
Syne1	Mmp8+	1.01798	0	0
Dstn	Mmp8+	0.996271	0	0
Ckap4	Mmp8+	0.955757	0	0
Tkt	Mmp8+	0.892259	0	0
Aldh2	Mmp8+	0.888015	0	0
Anxa3	Mmp8+	0.879228	0	0
Mgst1	Mmp8+	0.875598	0	0
Degs1	Mmp8+	0.871029	0	0
Mmp25	Mmp8+	0.799038	0	0
Itgb2l	Mmp8+	0.78754	0	0
Mmp9	Mmp8+	0.758487	0	0
S100a8	Mmp8+	0.751467	0	0
Pglyrp1	Mmp8+	0.74915	0	0
Cd55	Mmp8+	0.703345	0	0
S100a9	Mmp8+	0.702069	0	0
Arhgdib	Mmp8+	0.700689	0	0
Chil3	Mmp8+	0.626453	0	0
Lyz2	Mmp8+	0.623819	1.01671e-301	1.84675e-297
Cdadc1	Mmp8+	0.837749	2.47641e-298	4.49815e-294
Serpinb1a	Mmp8+	0.719039	1.45087e-297	2.63536e-293
Golim4	Mmp8+	0.76	3.57166e-293	6.48756e-289
1700047M11Rik	Mmp8+	0.65195	5.73809e-281	1.04227e-276
Krt83	Mmp8+	1.07347	1.6119e-278	2.92785e-274
Pcmt1	Mmp8+	0.659624	5.67359e-274	1.03055e-269
Gpr27	Mmp8+	0.574174	6.15101e-268	1.11727e-263
Atxn10	Mmp8+	0.693074	4.28949e-265	7.79143e-261
Mpc2	Mmp8+	0.719219	4.35374e-251	7.90814e-247
Pnkp	Mmp8+	0.678751	9.69217e-251	1.76049e-246
Mapk13	Mmp8+	0.657035	9.63549e-245	1.75019e-240
Flna	Mmp8+	0.698258	1.02796e-239	1.86718e-235
Sri	Mmp8+	0.719505	1.20792e-238	2.19406e-234
Lgals3	Mmp8+	0.567351	2.35109e-231	4.27053e-227
Ldha	Mmp8+	0.740445	2.25057e-230	4.08794e-226
Ranbp9	Mmp8+	0.604346	6.78429e-223	1.2323e-218
Prdx5	Mmp8+	0.485189	1.72587e-216	3.13488e-212
Ltb4r1	Mmp8+	0.628715	2.10031e-213	3.815e-209
Triobp	Mmp8+	0.57359	1.47008e-211	2.67025e-207
Lims1	Mmp8+	0.647991	2.35032e-210	4.26913e-206
R3hdm4	Mmp8+	0.597203	1.31366e-205	2.38612e-201
Gyg	Mmp8+	0.544077	1.12354e-200	2.04081e-196
Rab3d	Mmp8+	0.555111	4.53281e-199	8.23339e-195
Prr13	Mmp8+	0.540919	1.05114e-196	1.90928e-192
Cdkn2d	Mmp8+	0.551909	3.57371e-196	6.49128e-192
Nfe2	Mmp8+	0.55217	6.5314e-196	1.18636e-191
Lrrk2	Mmp8+	0.531827	5.91482e-195	1.07437e-190
Flot2	Mmp8+	0.481752	2.60677e-192	4.73494e-188
Ly6i	Mmp8+	0.45398	1.81721e-187	3.30078e-183
Pgk1	Mmp8+	0.530752	1.22121e-186	2.2182e-182
Slc25a24	Mmp8+	0.501845	1.6993e-185	3.08662e-181
Glipr2	Mmp8+	0.534996	9.34327e-184	1.69711e-179
Padi4	Mmp8+	0.572716	1.65516e-183	3.00643e-179
Ccnd3	Mmp8+	0.562555	1.68817e-183	3.0664e-179
Arl2bp	Mmp8+	0.519544	3.07533e-182	5.58604e-178
Capg	Mmp8+	0.736926	2.12079e-181	3.8522e-177
Ak2	Mmp8+	0.516589	3.68842e-181	6.69965e-177
Gpi1	Mmp8+	0.565047	6.06064e-181	1.10085e-176
Anxa5	Mmp8+	0.533927	4.7641e-180	8.65352e-176
Mgst2	Mmp8+	0.467708	3.06701e-178	5.57091e-174
Tinagl1	Mmp8+	0.449697	1.73332e-176	3.14841e-172
Fmo5	Mmp8+	0.529858	4.6968e-176	8.53128e-172
Tbc1d8	Mmp8+	0.477005	9.19923e-176	1.67095e-171
Chil5	Mmp8+	0.346227	2.80456e-174	5.09421e-170
S1pr4	Mmp8+	0.441883	6.22616e-171	1.13092e-166
Plac8	Mmp8+	0.46176	4.08196e-168	7.41448e-164
Nhsl2	Mmp8+	0.489097	4.39073e-168	7.97533e-164
Pabpc1l	Mmp8+	0.417975	1.8627e-167	3.38341e-163
Rflnb	Mmp8+	0.539884	3.19944e-165	5.81146e-161
Ywhab	Mmp8+	0.51266	2.01055e-164	3.65197e-160
Ets1	Mmp8+	0.460342	2.09617e-164	3.80748e-160
Tcp11l2	Mmp8+	0.535298	2.96844e-162	5.39187e-158
Pdcd6	Mmp8+	0.83044	4.1453e-160	7.52951e-156
Cpne3	Mmp8+	0.573894	8.35958e-160	1.51843e-155
Abca13	Mmp8+	0.414088	7.35361e-159	1.33571e-154
Qsox1	Mmp8+	0.473725	3.43458e-158	6.23857e-154
Tecr	Mmp8+	0.508835	9.75029e-155	1.77104e-150
Ppm1m	Mmp8+	0.43595	2.62356e-153	4.76544e-149
Pgd	Mmp8+	0.567061	4.64743e-153	8.44159e-149
Scp2	Mmp8+	0.448233	1.35148e-152	2.45483e-148
H2afz	Mmp8+	0.686569	2.37135e-152	4.30731e-148
Eif4g2	Mmp8+	0.540438	2.49512e-152	4.53214e-148
Hipk1	Mmp8+	0.504131	9.78123e-151	1.77666e-146
Itgam	Mmp8+	0.510231	2.1831e-150	3.96538e-146
Plbd1	Mmp8+	0.54138	6.27654e-150	1.14007e-145
Rnf10	Mmp8+	0.470434	3.85368e-149	6.99982e-145
Plscr1	Mmp8+	0.512693	2.65862e-146	4.82912e-142
Ceacam10	Mmp8+	0.491653	2.07908e-145	3.77645e-141
Myl6	Mmp8+	0.4002	4.90916e-145	8.917e-141
Hsd11b1	Mmp8+	0.460114	1.20515e-144	2.18903e-140
Sqor	Mmp8+	0.432222	8.25855e-144	1.50008e-139
Add3	Mmp8+	0.437637	3.57613e-142	6.49568e-138
Klf5	Mmp8+	0.36419	1.29102e-137	2.345e-133
G6pdx	Mmp8+	0.432808	2.44903e-136	4.44842e-132
Cnn2	Mmp8+	0.475749	2.51101e-136	4.56099e-132
Cstdc5	Mmp8+	1.6344	2.72216e-136	4.94453e-132
Cd3d	Mmp8+	0.639059	2.28906e-135	4.15785e-131
B3gnt2	Mmp8+	0.39937	2.44208e-135	4.43579e-131
Aprt	Mmp8+	0.409302	6.57318e-135	1.19395e-130
Txndc17	Mmp8+	0.392548	3.56365e-134	6.47301e-130
Dbnl	Mmp8+	0.421128	1.39928e-131	2.54165e-127
Vcl	Mmp8+	0.409174	1.21474e-130	2.20645e-126
Clec4a2	Mmp8+	0.454617	2.21866e-127	4.02997e-123
Ncoa4	Mmp8+	0.413188	5.30957e-127	9.64429e-123
Smpdl3a	Mmp8+	0.408023	2.85196e-126	5.18031e-122
Lmo4	Mmp8+	0.435327	1.12078e-125	2.03578e-121
9530068E07Rik	Mmp8+	0.370534	1.57559e-125	2.86191e-121
Chil1	Mmp8+	0.408231	1.8152e-125	3.29712e-121
Prkab1	Mmp8+	0.367253	8.59281e-124	1.5608e-119
Stk38	Mmp8+	0.420408	1.60889e-123	2.92239e-119
S100a13	Mmp8+	0.350722	6.16912e-123	1.12056e-118
Stfa3	Mmp8+	1.35961	8.58958e-122	1.56021e-117
Far1	Mmp8+	0.385731	6.3975e-121	1.16204e-116
AI467606	Mmp8+	0.363131	2.88232e-120	5.23544e-116
Acvrl1	Mmp8+	0.498343	4.21709e-120	7.65991e-116
Trp53inp2	Mmp8+	0.394827	6.61431e-120	1.20142e-115
Mrgpra2b	Mmp8+	0.435422	2.4491e-119	4.44854e-115
Rbfa	Mmp8+	0.40974	5.86557e-118	1.06542e-113
Pygl	Mmp8+	0.417093	8.70049e-118	1.58036e-113
Stim2	Mmp8+	0.398002	1.07216e-117	1.94747e-113
Fam117b	Mmp8+	0.354265	1.14724e-117	2.08384e-113
Cstdc6	Mmp8+	0.714769	1.63952e-117	2.97802e-113
Ggh	Mmp8+	0.305272	4.02735e-117	7.31528e-113
9830107B12Rik	Mmp8+	0.365933	2.04174e-116	3.70861e-112
Mfsd14b	Mmp8+	0.424825	3.66801e-116	6.66257e-112
Abracl	Mmp8+	0.403609	5.24947e-116	9.53513e-112
Lamtor4	Mmp8+	0.435355	6.8821e-115	1.25006e-110
Ifitm3	Mmp8+	0.399785	1.27264e-114	2.31162e-110
Rps4x	Mmp8+	0.399716	2.85458e-114	5.18505e-110
Actn1	Mmp8+	0.40004	3.01189e-114	5.4708e-110
Samd9l	Mmp8+	0.376973	1.8499e-113	3.36016e-109
Rab6a	Mmp8+	0.411133	5.24472e-113	9.52651e-109
Acpp	Mmp8+	0.401961	1.02683e-112	1.86513e-108
Abhd5	Mmp8+	0.397168	9.0709e-112	1.64764e-107
Mettl9	Mmp8+	0.405226	2.17393e-111	3.94873e-107
Arid3a	Mmp8+	0.387617	4.03323e-111	7.32595e-107
Mapk3	Mmp8+	0.361544	5.47113e-111	9.93775e-107
Stim1	Mmp8+	0.35227	1.25076e-110	2.27189e-106
Sh3bp5	Mmp8+	0.325094	1.82446e-110	3.31396e-106
6430548M08Rik	Mmp8+	0.387494	4.6528e-110	8.45134e-106
B230208H11Rik	Mmp8+	0.356528	1.24266e-109	2.25716e-105
Crispld2	Mmp8+	0.35786	1.25647e-109	2.28226e-105
Tmcc1	Mmp8+	0.426166	1.66847e-108	3.03061e-104
Npepps	Mmp8+	0.45759	3.13798e-108	5.69982e-104
Dlst	Mmp8+	0.335305	5.20452e-108	9.45348e-104
Cyb5r4	Mmp8+	0.385435	8.92411e-108	1.62098e-103
Stxbp5	Mmp8+	0.329303	1.52665e-107	2.77301e-103
Tnfaip8l2	Mmp8+	0.338926	2.91805e-107	5.30035e-103
Tst	Mmp8+	0.283429	5.38477e-107	9.7809e-103
Cyfip2	Mmp8+	0.366177	6.37773e-107	1.15845e-102
Pnpla8	Mmp8+	0.371253	1.15361e-106	2.09541e-102
Tmsb10	Mmp8+	0.609405	1.27002e-106	2.30686e-102
C3	Mmp8+	0.412448	3.51385e-106	6.38256e-102
Dach1	Mmp8+	0.320099	5.29702e-106	9.6215e-102
Rac2	Mmp8+	0.321995	1.78783e-105	3.24742e-101
Gapdh	Mmp8+	0.42502	1.01159e-104	1.83745e-100
Stk39	Mmp8+	0.261348	1.0166e-104	1.84656e-100
2024-09-01	Mmp8+	0.293812	5.1074e-104	9.27708e-100
mt-Co1	Mmp8+	0.368918	7.34921e-104	1.33491e-99
Ethe1	Mmp8+	0.341207	1.18976e-103	2.16108e-99
Ostf1	Mmp8+	0.331459	1.86311e-103	3.38416e-99
Ldhc	Mmp8+	0.374681	4.51666e-102	8.20406e-98
Atp11a	Mmp8+	0.301651	9.55328e-102	1.73526e-97
Ndufb11	Mmp8+	0.299901	1.6755e-101	3.04337e-97
Ywhah	Mmp8+	0.331446	5.82238e-101	1.05758e-96
Hsp90ab1	Mmp8+	0.444513	1.46699e-100	2.66464e-96
AA467197	Mmp8+	0.447554	5.11694e-100	9.29441e-96
Atrn	Mmp8+	0.36711	4.86302e-99	8.83319e-95
Emp3	Mmp8+	0.323746	5.32073e-98	9.66457e-94
Syne2	Mmp8+	0.296541	6.32186e-98	1.1483e-93
Ppp1r15b	Mmp8+	0.315918	1.81757e-97	3.30144e-93
Rgs18	Mmp8+	0.327948	1.94224e-97	3.52788e-93
Stap1	Mmp8+	0.337976	4.86573e-97	8.83812e-93
Max	Mmp8+	0.334533	4.8818e-97	8.86729e-93
Arrb2	Mmp8+	0.355618	3.6403e-96	6.61224e-92
Fosl1	Mmp8+	0.33932	1.56908e-95	2.85008e-91
Lta4h	Mmp8+	0.257353	1.57634e-95	2.86327e-91
Ncam1	Mmp8+	0.297348	1.73785e-95	3.15663e-91
Ndufv3	Mmp8+	0.292098	3.49642e-95	6.3509e-91
Mcu	Mmp8+	0.279698	3.94847e-95	7.17199e-91
Plp2	Mmp8+	0.327365	6.65849e-95	1.20945e-90
Ccdc125	Mmp8+	0.290996	9.17343e-95	1.66626e-90
Pomp	Mmp8+	0.27427	2.34032e-94	4.25095e-90
Asnsd1	Mmp8+	0.304139	2.61506e-94	4.74999e-90
Got1	Mmp8+	0.250832	3.04755e-94	5.53558e-90
Hp	Mmp8+	0.323798	3.18806e-94	5.7908e-90
Gca	Mmp8+	0.297664	4.0306e-94	7.32118e-90
Rinl	Mmp8+	0.313188	1.05955e-93	1.92458e-89
Krt81	Mmp8+	0.687973	3.622e-93	6.57901e-89
Cep19	Mmp8+	0.293214	1.47412e-92	2.67759e-88
Ano10	Mmp8+	0.250582	6.39204e-92	1.16105e-87
Ech1	Mmp8+	0.280132	6.43517e-92	1.16888e-87
Wipi1	Mmp8+	0.286056	9.35553e-92	1.69934e-87
Abtb1	Mmp8+	0.312053	1.60432e-91	2.91408e-87
Rsu1	Mmp8+	0.280876	2.17073e-91	3.94292e-87
Clec12a	Mmp8+	0.304295	6.3154e-91	1.14713e-86
Sp3	Mmp8+	0.308859	7.4415e-91	1.35167e-86
Gas7	Mmp8+	0.285908	2.06192e-90	3.74528e-86
Adss	Mmp8+	0.30694	6.104e-90	1.10873e-85
Me2	Mmp8+	0.273478	5.59708e-89	1.01665e-84
Lpgat1	Mmp8+	0.309642	1.57786e-88	2.86603e-84
Ndufb7	Mmp8+	0.283632	7.64741e-88	1.38908e-83
Ccdc88c	Mmp8+	0.29991	1.49206e-87	2.71018e-83
Maea	Mmp8+	0.263134	2.817e-87	5.1168e-83
Ctse	Mmp8+	0.41155	5.804e-87	1.05424e-82
Larp4b	Mmp8+	0.283364	1.41925e-86	2.57792e-82
Phf20l1	Mmp8+	0.292984	1.02946e-85	1.8699e-81
Tmem40	Mmp8+	0.267634	1.21378e-85	2.20471e-81
Zfhx3	Mmp8+	0.260138	2.3572e-85	4.28161e-81
Zfp516	Mmp8+	0.298999	8.57281e-85	1.55716e-80
Lrg1	Mmp8+	0.281226	9.27612e-85	1.68491e-80
Cebpd	Mmp8+	0.396158	1.00941e-84	1.8335e-80
Phactr2	Mmp8+	0.290885	2.41203e-84	4.38121e-80
Xdh	Mmp8+	0.289922	5.5879e-83	1.01499e-78
Tfdp1	Mmp8+	0.278067	9.89219e-83	1.79682e-78
Fcho2	Mmp8+	0.306376	1.38076e-82	2.50802e-78
Msra	Mmp8+	0.28534	1.92489e-82	3.49637e-78
Tuba1a	Mmp8+	0.251954	2.5921e-82	4.70829e-78
Megf9	Mmp8+	0.303314	5.25585e-82	9.54672e-78
Atp2c1	Mmp8+	0.275275	9.45092e-82	1.71667e-77
Sipa1l1	Mmp8+	0.257001	2.35322e-81	4.2744e-77
Tuba4a	Mmp8+	0.256248	5.53572e-81	1.00551e-76
Scrg1	Mmp8+	0.251718	1.03482e-80	1.87965e-76
Zdhhc3	Mmp8+	0.268871	1.22885e-80	2.23208e-76
Bmx	Mmp8+	0.274705	1.4789e-80	2.68627e-76
Rab5if	Mmp8+	0.325263	1.70303e-80	3.09339e-76
Ly75	Mmp8+	0.268579	2.78158e-80	5.05246e-76
Hmgcs1	Mmp8+	0.270244	3.21624e-80	5.84197e-76
Pgls	Mmp8+	0.265967	7.91216e-80	1.43717e-75
Tmem170b	Mmp8+	0.25605	1.06542e-79	1.93523e-75
Rpl23a	Mmp8+	0.295289	1.65295e-79	3.00242e-75
Asb7	Mmp8+	0.277437	3.13823e-79	5.70028e-75
Rassf5	Mmp8+	0.266761	3.14345e-79	5.70977e-75
Atp5f1	Mmp8+	0.283973	4.80747e-79	8.73229e-75
E2f2	Mmp8+	0.259225	6.94683e-79	1.26182e-74
Arpc5	Mmp8+	0.2804	7.06813e-79	1.28386e-74
Trp53inp1	Mmp8+	0.328049	1.66591e-78	3.02596e-74
Vsir	Mmp8+	0.333864	2.11157e-78	3.83546e-74
Myo5a	Mmp8+	0.259465	2.69235e-78	4.89038e-74
Mbd2	Mmp8+	0.286456	3.65138e-78	6.63236e-74
Ctbp1	Mmp8+	0.256857	3.99827e-78	7.26245e-74
Dhrs7	Mmp8+	0.319652	5.14911e-78	9.35284e-74
Cd164	Mmp8+	0.262335	5.60814e-78	1.01866e-73
Cd81	Mmp8+	0.285541	1.2614e-77	2.29121e-73
Brd3	Mmp8+	0.274409	1.76311e-76	3.20251e-72
Cd47	Mmp8+	0.298501	3.5036e-76	6.36393e-72
Nin	Mmp8+	0.279206	6.09786e-76	1.10762e-71
Arhgap30	Mmp8+	0.292678	7.524e-76	1.36666e-71
Rsbn1l	Mmp8+	0.25072	2.10683e-75	3.82684e-71
Ppp1r12a	Mmp8+	0.288908	1.04189e-74	1.8925e-70
Usp33	Mmp8+	0.293341	3.84948e-73	6.99219e-69
Ceacam1	Mmp8+	0.255691	2.20874e-72	4.01195e-68
Tln1	Mmp8+	0.312775	4.56056e-72	8.28381e-68
Fgd4	Mmp8+	0.262969	3.05349e-69	5.54637e-65
Limd2	Mmp8+	0.303784	4.16674e-68	7.56847e-64
Ppp1ca	Mmp8+	0.260872	4.73341e-67	8.59777e-63
Stfa2	Mmp8+	1.10293	9.0019e-64	1.6351e-59
Tspo	Mmp8+	0.260634	2.84939e-60	5.17564e-56
Gpx1	Mmp8+	0.271059	8.37412e-58	1.52107e-53
Hspa8	Mmp8+	0.414305	6.80477e-53	1.23602e-48
Gadd45g	Mmp8+	0.294137	1.66615e-52	3.0264e-48
Mtus1	Mmp8+	0.254019	4.82566e-49	8.76532e-45
Tnfaip6	Mmp8+	0.279237	4.57965e-44	8.31847e-40
Rhob	Mmp8+	0.448436	2.12978e-35	3.86852e-31
Olfm4	Mmp8+	1.12884	1.22097e-29	2.21776e-25
Hsp90aa1	Mmp8+	0.337189	0.00177538	1
Chil3	Chil3+	3.86834	0	0
Camp	Chil3+	3.54493	0	0
Ngp	Chil3+	2.9798	0	0
Ltf	Chil3+	2.9774	0	0
Zmpste24	Chil3+	2.31217	0	0
Lcn2	Chil3+	2.23502	0	0
Cybb	Chil3+	2.18369	0	0
Serpinb1a	Chil3+	2.15318	0	0
Anxa1	Chil3+	2.08442	0	0
H2afz	Chil3+	1.95096	0	0
Lta4h	Chil3+	1.86282	0	0
Ifitm6	Chil3+	1.82807	0	0
Orm1	Chil3+	1.81747	0	0
Cpne3	Chil3+	1.77246	0	0
Cebpe	Chil3+	1.63973	0	0
Adpgk	Chil3+	1.56067	0	0
Dstn	Chil3+	1.55414	0	0
Plscr1	Chil3+	1.493	0	0
Golim4	Chil3+	1.46202	0	0
Ppia	Chil3+	1.44455	0	0
Ldhc	Chil3+	1.43814	0	0
Ltb4r1	Chil3+	1.43126	0	0
Aldh2	Chil3+	1.423	0	0
Mbnl1	Chil3+	1.42083	0	0
Cd177	Chil3+	1.41086	0	0
Tkt	Chil3+	1.40577	0	0
Scp2	Chil3+	1.39496	0	0
Rpsa	Chil3+	1.39111	0	0
Fcnb	Chil3+	1.34672	0	0
Mgst2	Chil3+	1.29938	0	0
Gca	Chil3+	1.29789	0	0
Anxa3	Chil3+	1.28315	0	0
Rps20	Chil3+	1.26783	0	0
Lyz2	Chil3+	1.24839	0	0
Arhgdib	Chil3+	1.22613	0	0
Cd81	Chil3+	1.15785	0	0
Tmem216	Chil3+	1.14961	0	0
Lmo1	Chil3+	1.10844	0	0
Ets1	Chil3+	1.09762	0	0
Ak2	Chil3+	1.07883	0	0
Rhou	Chil3+	1.01217	0	0
Inhba	Chil3+	1.00712	0	0
Hsp90b1	Chil3+	1.00078	0	0
Mppe1	Chil3+	0.966073	0	0
Agpat2	Chil3+	0.961144	0	0
Nhsl2	Chil3+	0.931357	0	0
Abca13	Chil3+	0.881457	0	0
Ly75	Chil3+	0.880358	0	0
Uqcrb	Chil3+	0.875699	0	0
Rpl36al	Chil3+	0.866387	0	0
Ncam1	Chil3+	0.863851	0	0
Fmnl2	Chil3+	0.813592	0	0
Hexb	Chil3+	0.759281	0	0
Ffar2	Chil3+	0.754357	0	0
Olfml2b	Chil3+	0.748006	0	0
Rpl10a	Chil3+	0.73834	0	0
Lbp	Chil3+	0.736362	0	0
Tmed3	Chil3+	0.733717	0	0
2024-09-01	Chil3+	0.728931	0	0
Anxa7	Chil3+	0.69933	0	0
Dnajb14	Chil3+	0.658253	0	0
C1qtnf12	Chil3+	0.596004	0	0
Mogat2	Chil3+	0.580496	0	0
Etfb	Chil3+	0.542235	0	0
Akap11	Chil3+	0.526008	0	0
Mbnl3	Chil3+	0.515521	0	0
Ica1	Chil3+	0.502129	0	0
Fnbp1l	Chil3+	0.500705	0	0
Tmem256	Chil3+	0.497506	0	0
Ndufc2	Chil3+	0.450859	0	0
Ptgr1	Chil3+	0.331181	0	0
Ndufa11	Chil3+	0.541098	7.59206e-307	1.37902e-302
Slc17a9	Chil3+	0.522326	1.41905e-306	2.57757e-302
Smim5	Chil3+	0.395676	3.46159e-304	6.28763e-300
Ndufa4	Chil3+	0.82852	5.05846e-304	9.18819e-300
Gys1	Chil3+	0.483854	8.18186e-303	1.48615e-298
Rpl32	Chil3+	1.27188	3.94914e-301	7.17322e-297
Timm13	Chil3+	0.458978	1.33326e-300	2.42174e-296
Gm26917	Chil3+	0.514578	1.15378e-298	2.09573e-294
Hvcn1	Chil3+	0.503456	2.23996e-297	4.06866e-293
Rpl22l1	Chil3+	0.787098	4.09165e-297	7.43207e-293
Spcs2	Chil3+	0.77697	2.05606e-295	3.73462e-291
Manea	Chil3+	0.48148	1.17666e-293	2.13729e-289
Rpe	Chil3+	0.583971	1.38373e-293	2.51341e-289
AA467197	Chil3+	1.32476	1.1303e-292	2.05308e-288
Fam241a	Chil3+	0.68808	9.30843e-292	1.69078e-287
Itgb2l	Chil3+	1.01964	3.29872e-289	5.99179e-285
Tex15	Chil3+	0.615006	6.53099e-288	1.18629e-283
Selenof	Chil3+	0.788595	1.27285e-284	2.31201e-280
Eif3e	Chil3+	0.476186	1.64103e-284	2.98077e-280
Tnnt1	Chil3+	0.550182	8.1709e-283	1.48416e-278
Anp32b	Chil3+	0.723819	1.61536e-281	2.93413e-277
Rps19	Chil3+	1.12883	5.58381e-281	1.01424e-276
Pgls	Chil3+	0.864995	1.01483e-277	1.84334e-273
Rps17	Chil3+	0.936626	8.00162e-276	1.45341e-271
Lrmp	Chil3+	0.647901	3.14492e-273	5.71244e-269
Atp5o	Chil3+	0.645717	4.52907e-272	8.22661e-268
Usp33	Chil3+	0.674906	1.84203e-269	3.34586e-265
Ero1l	Chil3+	0.93999	2.57795e-269	4.68258e-265
Ms4a3	Chil3+	0.288213	3.23556e-268	5.87706e-264
Ly6i	Chil3+	0.772347	5.89561e-268	1.07088e-263
Ckap4	Chil3+	1.2764	4.07113e-267	7.39481e-263
Syne1	Chil3+	1.42967	2.56683e-266	4.66239e-262
Adk	Chil3+	0.481598	6.69715e-266	1.21647e-261
Cntrl	Chil3+	0.764739	1.39267e-265	2.52964e-261
Aprt	Chil3+	0.964843	4.76211e-265	8.6499e-261
Snhg6	Chil3+	0.343708	4.99147e-265	9.06651e-261
Ly6g	Chil3+	1.49258	1.56872e-264	2.84943e-260
Wfdc21	Chil3+	1.31666	4.89531e-264	8.89183e-260
Sh3bgrl	Chil3+	0.560706	1.31104e-263	2.38136e-259
Mlst8	Chil3+	0.343801	4.40094e-263	7.99386e-259
Tmem45a2	Chil3+	0.73388	4.71819e-263	8.57012e-259
Prkar2a	Chil3+	0.521302	6.62159e-261	1.20275e-256
Agps	Chil3+	0.610557	2.02691e-259	3.68168e-255
Ndufc1	Chil3+	0.47268	1.19539e-256	2.17131e-252
Rpl3	Chil3+	0.737553	1.13288e-254	2.05776e-250
Rpl31	Chil3+	0.826157	1.671e-254	3.03521e-250
C3	Chil3+	1.12168	1.6046e-252	2.91459e-248
B3gnt2	Chil3+	0.78793	2.04066e-252	3.70666e-248
Tbc1d8	Chil3+	0.771169	1.77264e-250	3.21983e-246
Rpl4	Chil3+	0.867733	1.5087e-249	2.74041e-245
Acpp	Chil3+	0.82421	1.67983e-247	3.05123e-243
Ceacam1	Chil3+	0.758312	1.06287e-246	1.9306e-242
Ikzf1	Chil3+	0.918552	4.03947e-246	7.3373e-242
Megf9	Chil3+	0.772178	1.31728e-244	2.39272e-240
Acbd6	Chil3+	0.43671	1.21271e-243	2.20277e-239
Mrps14	Chil3+	0.484316	9.6079e-243	1.74518e-238
Plac8	Chil3+	0.885035	1.38316e-242	2.51237e-238
Ldha	Chil3+	1.24575	2.25334e-241	4.09296e-237
Sptbn1	Chil3+	0.59662	7.99848e-241	1.45284e-236
Ndufv3	Chil3+	0.695201	1.5922e-239	2.89208e-235
Pde4d	Chil3+	0.396111	4.326e-239	7.85774e-235
Slc25a24	Chil3+	0.780252	2.32225e-238	4.21813e-234
Acsl1	Chil3+	1.18015	9.49681e-238	1.725e-233
B230208H11Rik	Chil3+	0.819089	1.75581e-236	3.18926e-232
Hmgn2	Chil3+	1.26737	1.34044e-235	2.43477e-231
Msantd3	Chil3+	0.258787	5.34692e-235	9.71214e-231
AI662270	Chil3+	0.442784	6.3599e-235	1.15521e-230
Agtrap	Chil3+	0.558809	7.75412e-235	1.40846e-230
Vcl	Chil3+	0.783974	1.61406e-232	2.93178e-228
Cep19	Chil3+	0.577136	5.48717e-232	9.9669e-228
mt-Co1	Chil3+	1.09057	2.60598e-231	4.73349e-227
Trak2	Chil3+	0.540025	7.65724e-231	1.39086e-226
Tbca	Chil3+	0.528659	1.95166e-228	3.54499e-224
Me2	Chil3+	0.622395	4.44429e-228	8.07261e-224
Rps4x	Chil3+	1.061	1.83657e-227	3.33595e-223
Abracl	Chil3+	0.968624	5.26576e-227	9.56472e-223
Tmx4	Chil3+	0.83904	2.16296e-225	3.92881e-221
Eif3h	Chil3+	0.609485	5.10291e-224	9.26892e-220
Gyg	Chil3+	0.747392	9.57142e-224	1.73855e-219
9830166K06Rik	Chil3+	0.437233	1.70375e-222	3.09469e-218
Rpl15	Chil3+	0.869124	3.11226e-222	5.65311e-218
Cldn1	Chil3+	0.500852	6.75059e-221	1.22618e-216
Sptssa	Chil3+	0.384944	1.339e-217	2.43216e-213
Commd1	Chil3+	0.522446	1.85975e-217	3.37805e-213
Pdia3	Chil3+	0.69564	3.65895e-217	6.64611e-213
Pik3cb	Chil3+	0.54552	4.11704e-216	7.4782e-212
Cct2	Chil3+	0.472185	1.02392e-215	1.85984e-211
Snrpg	Chil3+	0.486878	2.96101e-215	5.37838e-211
Abcc5	Chil3+	0.463012	3.49219e-215	6.34322e-211
Selenos	Chil3+	0.560232	4.86448e-215	8.83585e-211
Slc39a11	Chil3+	0.368759	9.76914e-215	1.77447e-210
Rps24	Chil3+	1.04468	2.95665e-214	5.37045e-210
Myb	Chil3+	0.441002	4.82921e-214	8.77179e-210
Gcc2	Chil3+	0.515824	7.32375e-214	1.33029e-209
Usp39	Chil3+	0.490688	2.52358e-213	4.58384e-209
Tomm70a	Chil3+	0.402726	8.7705e-213	1.59307e-208
Mdh1	Chil3+	0.356249	2.5523e-210	4.636e-206
Rpl12	Chil3+	0.6441	6.58903e-210	1.19683e-205
Calcrl	Chil3+	0.413935	8.93578e-210	1.62309e-205
S1pr4	Chil3+	0.63359	3.07603e-209	5.5873e-205
Pxylp1	Chil3+	0.269706	1.18001e-208	2.14336e-204
Trabd	Chil3+	0.515333	4.56611e-208	8.29387e-204
Selenoo	Chil3+	0.37975	1.29611e-207	2.35425e-203
Tagln2	Chil3+	0.552477	1.39686e-207	2.53726e-203
Flot2	Chil3+	0.633781	5.05647e-207	9.18457e-203
Ly6c2	Chil3+	0.983374	7.05864e-206	1.28213e-201
Cemip2	Chil3+	0.530623	3.2486e-205	5.90076e-201
Slco4c1	Chil3+	0.54872	3.11053e-203	5.64997e-199
Rpl6	Chil3+	0.908729	1.47493e-202	2.67906e-198
Abhd5	Chil3+	0.819726	6.74111e-202	1.22445e-197
Rps15a	Chil3+	1.00158	1.72687e-201	3.13669e-197
Cd47	Chil3+	1.06088	5.03788e-201	9.1508e-197
Rab28	Chil3+	0.500732	6.45724e-201	1.17289e-196
Klf5	Chil3+	0.555784	6.48595e-201	1.17811e-196
Aoah	Chil3+	0.410282	1.25124e-200	2.27275e-196
Rps18	Chil3+	0.583506	2.09451e-200	3.80448e-196
Atp5g1	Chil3+	0.36494	2.69692e-200	4.89868e-196
Manf	Chil3+	0.403984	1.37159e-199	2.49135e-195
Tst	Chil3+	0.555357	2.25006e-199	4.08701e-195
Eif3c	Chil3+	0.565161	2.63365e-199	4.78377e-195
Stk26	Chil3+	0.593393	3.09643e-199	5.62436e-195
Tmem160	Chil3+	0.415135	3.29623e-199	5.98727e-195
Tcp11l2	Chil3+	0.826355	1.60428e-198	2.91402e-194
Rack1	Chil3+	0.730281	1.95882e-198	3.55801e-194
Fdps	Chil3+	0.329306	3.006e-198	5.46009e-194
Cdc25a	Chil3+	0.251622	1.00786e-196	1.83067e-192
Atp5g3	Chil3+	0.467197	4.98935e-196	9.06265e-192
Rpl7a	Chil3+	0.813662	7.76558e-196	1.41054e-191
Syngr2	Chil3+	0.512811	8.57726e-196	1.55797e-191
Dnajc3	Chil3+	0.431099	2.24468e-195	4.07725e-191
Cops9	Chil3+	0.703448	3.2302e-194	5.86734e-190
Usp46	Chil3+	0.465496	1.70074e-193	3.08922e-189
Tmem40	Chil3+	0.47504	1.3028e-190	2.36641e-186
Naca	Chil3+	0.681036	2.25195e-190	4.09045e-186
Lpgat1	Chil3+	0.667033	2.33084e-190	4.23374e-186
Spcs3	Chil3+	0.338896	5.25425e-190	9.54382e-186
Tpr	Chil3+	0.66102	5.27437e-190	9.58036e-186
Srp19	Chil3+	0.425068	3.81512e-189	6.92978e-185
Pgp	Chil3+	0.383811	8.16802e-189	1.48364e-184
Mrpl51	Chil3+	0.291517	1.10917e-187	2.01471e-183
Plin3	Chil3+	0.410378	1.65621e-186	3.00834e-182
Mcu	Chil3+	0.573678	7.35963e-186	1.3368e-181
Rpl35	Chil3+	0.522346	4.04722e-185	7.35136e-181
Cdadc1	Chil3+	0.737159	4.46446e-185	8.10925e-181
Gm47071	Chil3+	0.277588	8.70797e-184	1.58172e-179
Ndufb5	Chil3+	0.392143	2.65224e-182	4.81752e-178
Cox7b	Chil3+	0.559942	3.24334e-182	5.8912e-178
Wipi1	Chil3+	0.510224	6.15114e-182	1.11729e-177
G6pdx	Chil3+	0.616736	7.34776e-182	1.33465e-177
Ndufb3	Chil3+	0.524811	1.3015e-181	2.36405e-177
Rpl5	Chil3+	0.794276	1.95074e-181	3.54332e-177
Ppp1r42	Chil3+	0.452491	4.64299e-181	8.43352e-177
Arid2	Chil3+	0.41245	6.23759e-181	1.133e-176
Ptgs1	Chil3+	0.406478	1.60741e-180	2.9197e-176
Riok1	Chil3+	0.528225	1.93103e-180	3.50752e-176
Canx	Chil3+	0.50041	2.25791e-180	4.10128e-176
Mpc2	Chil3+	0.845226	3.29206e-180	5.9797e-176
S100a9	Chil3+	0.586524	1.02978e-179	1.8705e-175
Gas7	Chil3+	0.483238	4.08873e-179	7.42676e-175
Csnk2a1	Chil3+	0.509539	4.4704e-179	8.12004e-175
Krt81	Chil3+	1.34349	1.00647e-178	1.82814e-174
Tecr	Chil3+	0.871814	3.76644e-178	6.84136e-174
Myo5a	Chil3+	0.537313	4.52961e-178	8.22758e-174
Rpl13	Chil3+	0.926435	3.27871e-177	5.95545e-173
Prom1	Chil3+	0.276811	1.64817e-176	2.99374e-172
Ap2a2	Chil3+	0.402529	1.86516e-176	3.38788e-172
Nedd4	Chil3+	0.461887	2.26951e-176	4.12234e-172
Metap2	Chil3+	0.349274	3.50396e-176	6.36459e-172
Cct6a	Chil3+	0.30817	7.82292e-176	1.42095e-171
Ear2	Chil3+	0.43107	9.61489e-176	1.74645e-171
Cdk2	Chil3+	0.338278	2.76859e-175	5.02887e-171
Tfdp1	Chil3+	0.555844	2.84473e-175	5.16717e-171
Tnfsf13b	Chil3+	0.5265	1.27752e-174	2.32048e-170
Nucb2	Chil3+	0.44634	2.25648e-174	4.09867e-170
Pwp1	Chil3+	0.393583	2.69461e-174	4.89449e-170
Ola1	Chil3+	0.267385	4.57182e-174	8.30425e-170
Lamtor2	Chil3+	0.550993	1.35279e-173	2.4572e-169
Rps5	Chil3+	0.809248	7.85709e-173	1.42716e-168
Sfr1	Chil3+	0.480477	1.02504e-172	1.86187e-168
Psmb6	Chil3+	0.43536	1.23805e-172	2.24879e-168
Upf3b	Chil3+	0.276369	1.38617e-172	2.51785e-168
S100a13	Chil3+	0.583146	3.74226e-172	6.79743e-168
Pnn	Chil3+	0.313458	1.12232e-171	2.03858e-167
Ndufs4	Chil3+	0.525145	2.1626e-171	3.92814e-167
Sarnp	Chil3+	0.429753	4.7604e-171	8.64679e-167
Zscan29	Chil3+	0.436886	1.53843e-170	2.79441e-166
Mettl9	Chil3+	0.773817	5.32631e-170	9.6747e-166
Rad17	Chil3+	0.370559	6.56573e-170	1.1926e-165
Zfp280d	Chil3+	0.324806	7.70577e-170	1.39968e-165
Atp5h	Chil3+	0.816033	1.29713e-169	2.3561e-165
Ranbp9	Chil3+	0.670295	1.53635e-168	2.79062e-164
Cyba	Chil3+	0.663451	2.47218e-168	4.49047e-164
Med8	Chil3+	0.417229	1.38532e-167	2.51629e-163
Atp5g2	Chil3+	0.418293	1.38951e-166	2.5239e-162
Tbcb	Chil3+	0.425182	4.19822e-166	7.62565e-162
Ppm1m	Chil3+	0.587033	4.2496e-166	7.71898e-162
Snrpd3	Chil3+	0.355169	4.50607e-165	8.18482e-161
Brd3	Chil3+	0.482242	9.21943e-165	1.67462e-160
1810037I17Rik	Chil3+	0.75081	1.12585e-163	2.04499e-159
Rps15	Chil3+	0.834995	2.11552e-163	3.84263e-159
Ift20	Chil3+	0.361259	3.0183e-163	5.48244e-159
Lpcat1	Chil3+	0.296337	1.34917e-162	2.45063e-158
Rbfa	Chil3+	0.630463	2.92733e-162	5.31721e-158
Stxbp5	Chil3+	0.523007	3.02143e-162	5.48813e-158
Ctsh	Chil3+	0.679259	3.41661e-162	6.20592e-158
Dbi	Chil3+	0.456794	7.63396e-162	1.38663e-157
1700020L24Rik	Chil3+	0.300275	1.39142e-161	2.52737e-157
Park7	Chil3+	0.367888	2.69604e-161	4.89708e-157
St3gal2	Chil3+	0.250423	3.07562e-161	5.58656e-157
Aggf1	Chil3+	0.488291	3.14628e-161	5.71491e-157
Atp2a3	Chil3+	0.459962	5.33097e-161	9.68318e-157
Cox5a	Chil3+	0.698845	5.94749e-161	1.0803e-156
Ppp3cb	Chil3+	0.335564	9.73264e-161	1.76784e-156
Ndufa1	Chil3+	0.612487	1.16689e-160	2.11954e-156
Krt83	Chil3+	0.884048	6.08891e-159	1.10599e-154
Stim1	Chil3+	0.552396	7.53489e-159	1.36864e-154
4930438A08Rik	Chil3+	0.441714	4.6703e-158	8.48312e-154
Pds5a	Chil3+	0.487332	8.05895e-158	1.46383e-153
Nfu1	Chil3+	0.433875	9.61272e-158	1.74606e-153
Vdac1	Chil3+	0.382442	2.79491e-157	5.07667e-153
Entpd5	Chil3+	0.290265	2.99257e-157	5.43571e-153
Snrpe	Chil3+	0.349726	7.45765e-157	1.35461e-152
Zfp445	Chil3+	0.389167	8.56018e-157	1.55487e-152
Dnajc21	Chil3+	0.312804	2.69716e-156	4.89911e-152
1700123O20Rik	Chil3+	0.412072	6.27827e-156	1.14038e-151
Tmed9	Chil3+	0.393137	2.13624e-155	3.88027e-151
Ndufb7	Chil3+	0.706331	4.02946e-155	7.31911e-151
Rogdi	Chil3+	0.443055	1.49184e-154	2.70978e-150
Atp5a1	Chil3+	0.464486	2.47024e-154	4.48694e-150
Eif3k	Chil3+	0.522455	3.83872e-154	6.97266e-150
Mlec	Chil3+	0.398047	4.59748e-154	8.35085e-150
St3gal5	Chil3+	0.718749	5.71456e-154	1.03799e-149
Rpl14	Chil3+	0.500486	1.62035e-153	2.9432e-149
Rpl11	Chil3+	0.787412	3.36218e-153	6.10707e-149
Hsd17b10	Chil3+	0.34923	7.00525e-153	1.27243e-148
Sec61g	Chil3+	0.580004	8.68627e-153	1.57777e-148
Tmx3	Chil3+	0.483207	3.1696e-152	5.75726e-148
Qsox1	Chil3+	0.606119	4.8148e-152	8.7456e-148
Psma2	Chil3+	0.537665	8.52219e-151	1.54797e-146
Ap2s1	Chil3+	0.52771	1.85129e-150	3.36268e-146
mt-Co2	Chil3+	0.832247	2.02271e-150	3.67405e-146
Baz1a	Chil3+	0.601741	5.73423e-150	1.04157e-145
Rpl23a	Chil3+	0.808822	5.88601e-150	1.06913e-145
Eif3m	Chil3+	0.302534	6.52332e-148	1.1849e-143
Hipk2	Chil3+	0.376243	7.6787e-148	1.39476e-143
Bod1l	Chil3+	0.453798	1.76692e-147	3.20943e-143
Rpl7	Chil3+	0.806759	5.70974e-147	1.03712e-142
Ndufb10	Chil3+	0.392345	9.88762e-147	1.79599e-142
Ywhab	Chil3+	0.704064	2.65307e-146	4.81903e-142
Ubr2	Chil3+	0.407272	6.13871e-146	1.11504e-141
Cyc1	Chil3+	0.345322	8.11918e-146	1.47477e-141
Mpnd	Chil3+	0.260851	1.04668e-145	1.9012e-141
Rps3	Chil3+	0.79606	2.95141e-145	5.36095e-141
Trp53inp2	Chil3+	0.657729	5.60682e-145	1.01842e-140
Rps6	Chil3+	0.740926	5.92877e-145	1.0769e-140
Ndufs5	Chil3+	0.414258	7.82179e-145	1.42075e-140
Snrpd2	Chil3+	0.298044	9.72551e-145	1.76654e-140
Fmo5	Chil3+	0.538612	3.49908e-144	6.35574e-140
Acot1	Chil3+	0.287472	5.00668e-144	9.09414e-140
Tiam1	Chil3+	0.331014	6.06242e-144	1.10118e-139
Erg	Chil3+	0.320063	1.38025e-143	2.50708e-139
Serbp1	Chil3+	0.40938	1.38152e-143	2.50938e-139
Prdx5	Chil3+	0.631069	2.14164e-143	3.89007e-139
Trappc4	Chil3+	0.426569	1.3013e-142	2.36369e-138
Ssb	Chil3+	0.33097	7.89564e-142	1.43416e-137
Mrpl45	Chil3+	0.410969	2.8866e-141	5.24323e-137
Lamtor4	Chil3+	0.78108	4.69355e-141	8.52536e-137
Ppib	Chil3+	0.507094	5.23778e-141	9.51391e-137
Ywhae	Chil3+	0.471932	2.81941e-140	5.12118e-136
Dach1	Chil3+	0.470517	6.04878e-140	1.0987e-135
Nxn	Chil3+	0.359378	9.73648e-140	1.76853e-135
Nqo2	Chil3+	0.277591	1.04817e-139	1.90389e-135
Ndufb8	Chil3+	0.489209	1.05129e-139	1.90956e-135
Fubp1	Chil3+	0.330389	1.9331e-139	3.51128e-135
Arrb2	Chil3+	0.704605	2.65272e-139	4.81839e-135
Tram1	Chil3+	0.489064	7.66346e-139	1.39199e-134
Larp4b	Chil3+	0.656415	2.91663e-138	5.29776e-134
Galns	Chil3+	0.305263	2.93295e-137	5.32741e-133
Tmsb10	Chil3+	0.610669	3.07537e-137	5.58609e-133
Hsd17b7	Chil3+	0.261299	4.12934e-137	7.50053e-133
Vcp	Chil3+	0.395548	5.49379e-137	9.97892e-133
Ate1	Chil3+	0.358642	7.83367e-137	1.42291e-132
Rdx	Chil3+	0.381752	3.1549e-136	5.73055e-132
Desi1	Chil3+	0.269259	3.56988e-136	6.48433e-132
Tcea1	Chil3+	0.35246	4.89261e-136	8.88694e-132
Nos1ap	Chil3+	0.286695	1.87177e-135	3.39989e-131
Ethe1	Chil3+	0.491485	2.66739e-135	4.84504e-131
Cyb561a3	Chil3+	0.271293	3.02727e-135	5.49873e-131
Rock2	Chil3+	0.520434	6.7009e-135	1.21715e-130
Ndufb2	Chil3+	0.272993	1.76795e-134	3.2113e-130
Arhgef6	Chil3+	0.434772	1.778e-134	3.22956e-130
Lmo4	Chil3+	0.599712	9.26951e-134	1.68371e-129
Reck	Chil3+	0.28579	1.15563e-133	2.09909e-129
Srp9	Chil3+	0.546795	1.61425e-133	2.93213e-129
Cox6c	Chil3+	0.659159	4.13245e-133	7.50618e-129
2610037D02Rik	Chil3+	0.280683	6.15833e-133	1.1186e-128
Cnot7	Chil3+	0.397569	9.18264e-133	1.66793e-128
Traf3ip3	Chil3+	0.39728	1.05867e-132	1.92298e-128
Ccdc125	Chil3+	0.374692	1.38958e-132	2.52402e-128
Pnp	Chil3+	0.351144	3.01971e-132	5.485e-128
Rflnb	Chil3+	0.72578	6.62326e-132	1.20305e-127
Map1lc3a	Chil3+	0.51007	6.67202e-132	1.21191e-127
Txn2	Chil3+	0.364357	1.28727e-131	2.3382e-127
Cox16	Chil3+	0.27864	1.62644e-131	2.95426e-127
Cdv3	Chil3+	0.393766	1.98254e-131	3.60108e-127
Stk16	Chil3+	0.365035	3.70625e-131	6.73203e-127
Rps8	Chil3+	0.731284	4.32839e-131	7.86209e-127
Kif13b	Chil3+	0.343209	6.96326e-131	1.26481e-126
Smc1a	Chil3+	0.376189	8.68894e-131	1.57826e-126
Txndc17	Chil3+	0.473179	2.16534e-130	3.93313e-126
Ccdc47	Chil3+	0.337244	3.72682e-130	6.76939e-126
Spcs1	Chil3+	0.368911	5.52983e-130	1.00444e-125
Eif1ax	Chil3+	0.290182	2.39732e-129	4.3545e-125
Timm23	Chil3+	0.26088	8.24964e-129	1.49847e-124
Per2	Chil3+	0.257275	8.64344e-129	1.56999e-124
Smarca4	Chil3+	0.269065	9.04387e-129	1.64273e-124
Tent5a	Chil3+	0.547652	1.21797e-128	2.21231e-124
Nrp1	Chil3+	0.338529	2.59228e-128	4.70862e-124
Npepps	Chil3+	0.7226	2.60908e-128	4.73912e-124
Dad1	Chil3+	0.255368	2.73551e-128	4.96877e-124
Larp1b	Chil3+	0.309358	4.95296e-128	8.99656e-124
Psmd14	Chil3+	0.305008	5.07644e-128	9.22084e-124
Mxd4	Chil3+	0.346641	7.69691e-128	1.39807e-123
Ncoa4	Chil3+	0.589877	1.0668e-127	1.93773e-123
Clec12a	Chil3+	0.612762	1.15053e-127	2.08982e-123
Jtb	Chil3+	0.282145	1.71611e-127	3.11714e-123
Ndufs6	Chil3+	0.367723	2.15861e-127	3.92089e-123
Plbd1	Chil3+	0.748364	2.40214e-126	4.36325e-122
Ran	Chil3+	0.293095	2.78304e-126	5.05511e-122
Cycs	Chil3+	0.401957	2.96959e-126	5.39397e-122
Tuba4a	Chil3+	0.480877	3.21272e-126	5.83559e-122
Rpl19	Chil3+	0.71818	3.37944e-126	6.13841e-122
Uqcrc2	Chil3+	0.293941	4.76137e-126	8.64855e-122
Snx17	Chil3+	0.278829	7.66758e-126	1.39274e-121
Ap3m1	Chil3+	0.337823	1.36648e-125	2.48208e-121
Rnf146	Chil3+	0.336532	1.72768e-125	3.13815e-121
Cox7c	Chil3+	0.559448	1.91091e-125	3.47097e-121
Uqcrfs1	Chil3+	0.342021	2.22115e-125	4.0345e-121
Ppp1r15b	Chil3+	0.47601	4.65313e-125	8.45195e-121
Appl1	Chil3+	0.271169	6.05222e-125	1.09933e-120
Eif5b	Chil3+	0.319506	1.91833e-124	3.48445e-120
Serpinb6a	Chil3+	0.294497	2.05974e-124	3.74131e-120
Pycard	Chil3+	0.3055	2.99929e-124	5.44791e-120
Dap	Chil3+	0.360987	5.59811e-124	1.01684e-119
Mospd1	Chil3+	0.316969	1.1206e-123	2.03545e-119
Hprt	Chil3+	0.27805	1.35837e-123	2.46735e-119
Agl	Chil3+	0.386561	3.12927e-123	5.68401e-119
Rpl28	Chil3+	0.747754	6.71722e-123	1.22012e-118
Rpn1	Chil3+	0.331057	7.78738e-123	1.4145e-118
Mospd2	Chil3+	0.349342	3.37596e-122	6.13209e-118
Gpd2	Chil3+	0.365448	3.45172e-122	6.26971e-118
Mcee	Chil3+	0.320324	4.40976e-122	8.00989e-118
Xbp1	Chil3+	0.300934	1.29631e-121	2.35461e-117
Dlst	Chil3+	0.461594	3.23836e-121	5.88216e-117
Ankrd22	Chil3+	0.517872	3.42812e-121	6.22683e-117
Rpl36	Chil3+	0.502993	1.06732e-120	1.93868e-116
Cabin1	Chil3+	0.251608	1.39124e-120	2.52705e-116
Strn	Chil3+	0.381383	2.4414e-120	4.43455e-116
Hjurp	Chil3+	0.487127	3.16694e-120	5.75243e-116
Srp72	Chil3+	0.301335	3.19952e-120	5.81162e-116
Cct5	Chil3+	0.282045	3.94683e-120	7.16903e-116
Chst12	Chil3+	0.360761	4.60987e-120	8.37337e-116
Luc7l3	Chil3+	0.312477	5.4071e-120	9.82146e-116
Mrps18c	Chil3+	0.307399	3.98188e-119	7.23269e-115
Ech1	Chil3+	0.426377	5.57191e-119	1.01208e-114
Vdac2	Chil3+	0.569444	6.04825e-119	1.0986e-114
Lsm5	Chil3+	0.25469	6.78052e-119	1.23161e-114
Gapvd1	Chil3+	0.442998	8.70623e-119	1.5814e-114
Ncbp1	Chil3+	0.312873	3.39202e-118	6.16126e-114
Rbx1	Chil3+	0.465449	4.35131e-118	7.90372e-114
Vamp5	Chil3+	0.419384	1.8482e-117	3.35707e-113
Sumo2	Chil3+	0.424534	1.90717e-117	3.46418e-113
Tsg101	Chil3+	0.344988	3.26594e-117	5.93225e-113
S100a8	Chil3+	0.637285	4.24202e-117	7.7052e-113
Ankrd12	Chil3+	0.588153	1.39146e-116	2.52745e-112
Atp5j	Chil3+	0.558555	2.91251e-116	5.29028e-112
Usp15	Chil3+	0.453593	3.80375e-116	6.90914e-112
Apmap	Chil3+	0.276926	5.78762e-116	1.05126e-111
Ptgir	Chil3+	0.280344	6.08277e-116	1.10487e-111
Rps3a1	Chil3+	0.658883	9.35448e-116	1.69915e-111
Dnajb11	Chil3+	0.271814	9.99307e-116	1.81514e-111
Tmem208	Chil3+	0.273288	1.02432e-115	1.86057e-111
Rps7	Chil3+	0.649068	1.61633e-115	2.9359e-111
6530402F18Rik	Chil3+	0.415767	1.72513e-115	3.13352e-111
Rpl26	Chil3+	0.622549	2.72937e-115	4.95762e-111
Klhl6	Chil3+	0.252116	4.48676e-115	8.14975e-111
Ssna1	Chil3+	0.275017	7.4366e-115	1.35078e-110
Cmpk1	Chil3+	0.415826	8.85553e-115	1.60852e-110
Atp5f1	Chil3+	0.603864	1.40469e-114	2.55148e-110
Cope	Chil3+	0.314481	1.63393e-114	2.96787e-110
Rnf7	Chil3+	0.265504	8.18296e-114	1.48635e-109
Psmc3	Chil3+	0.283901	8.55278e-114	1.55353e-109
Ostc	Chil3+	0.33091	1.05582e-113	1.9178e-109
Pdha1	Chil3+	0.311418	4.6446e-113	8.43645e-109
Psmc6	Chil3+	0.315536	4.97928e-113	9.04437e-109
Dram1	Chil3+	0.32427	9.06553e-113	1.64666e-108
Eif4e3	Chil3+	0.298244	1.03006e-112	1.871e-108
Spn	Chil3+	0.280163	1.65845e-112	3.01241e-108
Cib2	Chil3+	0.320626	1.91885e-112	3.48539e-108
2310009A05Rik	Chil3+	0.262782	4.07482e-112	7.40151e-108
Nol7	Chil3+	0.288304	5.14993e-112	9.35434e-108
Trappc6b	Chil3+	0.374521	6.5981e-112	1.19848e-107
Psmb1	Chil3+	0.346798	6.91572e-112	1.25617e-107
Fam160a2	Chil3+	0.331344	9.40717e-112	1.70872e-107
Psmb3	Chil3+	0.445858	1.05302e-111	1.9127e-107
Sort1	Chil3+	0.390172	1.06049e-111	1.92627e-107
Tmem165	Chil3+	0.336164	1.22996e-111	2.2341e-107
Ptpn7	Chil3+	0.300535	1.31958e-111	2.39689e-107
Tfrc	Chil3+	0.261184	2.31022e-111	4.19627e-107
Rpl8	Chil3+	0.657914	2.97906e-111	5.41117e-107
Asnsd1	Chil3+	0.390245	5.09636e-111	9.25702e-107
Fermt3	Chil3+	0.472657	5.56612e-111	1.01103e-106
Cldn15	Chil3+	0.308395	1.17704e-110	2.13797e-106
Rsu1	Chil3+	0.412761	1.32786e-110	2.41193e-106
Ndufa6	Chil3+	0.395359	1.63213e-110	2.9646e-106
Zdhhc3	Chil3+	0.360727	2.39957e-110	4.35857e-106
Ciao2a	Chil3+	0.27082	2.79022e-110	5.06816e-106
Dcun1d5	Chil3+	0.289326	5.74216e-110	1.04301e-105
Tbcel	Chil3+	0.255179	6.43204e-110	1.16832e-105
Plcb2	Chil3+	0.28763	8.98752e-110	1.63249e-105
Polr1d	Chil3+	0.345983	9.80436e-110	1.78086e-105
Gdi2	Chil3+	0.488803	1.75752e-109	3.19236e-105
Cuedc2	Chil3+	0.317118	2.94838e-109	5.35543e-105
Grk6	Chil3+	0.334418	4.79159e-109	8.70345e-105
Lrg1	Chil3+	0.496965	5.11985e-109	9.29969e-105
Atp5mpl	Chil3+	0.370614	5.26461e-109	9.56263e-105
Nsa2	Chil3+	0.323555	1.40441e-108	2.55097e-104
Lypla1	Chil3+	0.291561	1.75548e-108	3.18866e-104
F730016J06Rik	Chil3+	0.258141	2.31129e-108	4.19822e-104
Ptpn11	Chil3+	0.292598	4.18751e-108	7.6062e-104
Znrf2	Chil3+	0.336548	8.1536e-108	1.48102e-103
Rpl24	Chil3+	0.580348	1.41525e-107	2.57067e-103
Vim	Chil3+	0.490483	2.2448e-107	4.07746e-103
Psme2	Chil3+	0.290438	2.38964e-107	4.34054e-103
Sap30	Chil3+	0.267109	2.58478e-107	4.695e-103
Casz1	Chil3+	0.263463	7.52121e-107	1.36615e-102
Mrtfa	Chil3+	0.271437	1.06837e-106	1.94059e-102
Lims1	Chil3+	0.618048	1.52669e-106	2.77309e-102
Copz1	Chil3+	0.338478	3.09376e-106	5.6195e-102
Cyfip2	Chil3+	0.526791	4.2343e-106	7.69118e-102
Acadl	Chil3+	0.258491	8.84368e-106	1.60637e-101
Pgk1	Chil3+	0.599666	8.86313e-106	1.6099e-101
Yeats4	Chil3+	0.272753	2.20009e-105	3.99625e-101
Flna	Chil3+	0.674175	4.77685e-105	8.67667e-101
Lsm8	Chil3+	0.274826	5.65094e-105	1.02644e-100
Psmb4	Chil3+	0.366714	9.59758e-105	1.7433e-100
Rapgef6	Chil3+	0.511623	1.12259e-104	2.03908e-100
Dhrs1	Chil3+	0.294017	1.89958e-104	3.4504e-100
Anxa5	Chil3+	0.403214	5.58672e-104	1.01477e-99
Mrpl43	Chil3+	0.254111	1.35953e-103	2.46945e-99
Rab3d	Chil3+	0.414005	3.8864e-103	7.05925e-99
Arfgef1	Chil3+	0.64228	4.51803e-103	8.20656e-99
Ndufb6	Chil3+	0.255028	5.30468e-103	9.63542e-99
Smdt1	Chil3+	0.411435	5.91036e-103	1.07356e-98
Polr2k	Chil3+	0.252348	1.1447e-102	2.07923e-98
Ssr1	Chil3+	0.31194	2.21485e-102	4.02305e-98
Eif3f	Chil3+	0.389368	2.61388e-102	4.74785e-98
Ankrd28	Chil3+	0.251786	2.74033e-102	4.97754e-98
Cwc15	Chil3+	0.357255	3.23173e-102	5.87011e-98
Eif3d	Chil3+	0.253899	5.73527e-102	1.04175e-97
Pnkp	Chil3+	0.514555	6.92385e-102	1.25765e-97
Coro7	Chil3+	0.272805	8.48817e-102	1.54179e-97
Wdfy1	Chil3+	0.267066	9.49659e-102	1.72496e-97
Ybx1	Chil3+	0.588261	2.9902e-101	5.4314e-97
Mrpl20	Chil3+	0.295564	3.40767e-101	6.1897e-97
Rpl27	Chil3+	0.566902	3.92289e-101	7.12554e-97
Atp5c1	Chil3+	0.421561	6.28711e-101	1.14199e-96
Nt5c3	Chil3+	0.283933	6.68873e-101	1.21494e-96
Usp5	Chil3+	0.257121	7.75686e-101	1.40896e-96
Rinl	Chil3+	0.380891	7.93498e-101	1.44131e-96
Ccnd3	Chil3+	0.520413	1.32483e-100	2.40642e-96
Bnip2	Chil3+	0.331486	1.87352e-100	3.40307e-96
Smim14	Chil3+	0.509088	2.139e-100	3.88527e-96
Rpl22	Chil3+	0.350854	8.40972e-100	1.52754e-95
Arglu1	Chil3+	0.33723	1.7101e-99	3.10623e-95
Scaf11	Chil3+	0.31434	1.87617e-99	3.40788e-95
Sp3	Chil3+	0.500332	3.5581e-99	6.46294e-95
Trip11	Chil3+	0.304237	4.47508e-99	8.12853e-95
B230219D22Rik	Chil3+	0.261952	5.36657e-99	9.74784e-95
Pcmt1	Chil3+	0.430798	6.19098e-99	1.12453e-94
Tpd52l2	Chil3+	0.267718	2.37965e-98	4.3224e-94
Cyb5r4	Chil3+	0.472211	5.02954e-98	9.13565e-94
Pglyrp1	Chil3+	0.572403	6.00673e-98	1.09106e-93
Ppig	Chil3+	0.311044	9.27086e-98	1.68396e-93
Rp2	Chil3+	0.346499	1.32088e-97	2.39924e-93
Hsd11b1	Chil3+	0.454226	1.97131e-97	3.58069e-93
Trappc10	Chil3+	0.323062	2.31159e-97	4.19878e-93
Gpi1	Chil3+	0.616274	1.2326e-96	2.23889e-92
Dek	Chil3+	0.27524	3.7715e-96	6.85056e-92
Cox6a1	Chil3+	0.431305	4.89583e-96	8.89278e-92
Syncrip	Chil3+	0.305609	4.98008e-96	9.04582e-92
Atad2b	Chil3+	0.332053	5.66026e-96	1.02813e-91
Itpripl2	Chil3+	0.33914	7.01541e-96	1.27428e-91
Ugdh	Chil3+	0.272164	1.3223e-95	2.40183e-91
Srsf9	Chil3+	0.276423	1.78568e-95	3.2435e-91
Fbxo34	Chil3+	0.304271	3.24908e-95	5.90164e-91
Cd63	Chil3+	0.540347	4.6588e-95	8.46225e-91
Ube3a	Chil3+	0.318017	5.25425e-95	9.54381e-91
Gsdme	Chil3+	0.298658	1.90491e-94	3.46008e-90
Gng10	Chil3+	0.348749	2.51766e-94	4.57307e-90
Atrx	Chil3+	0.423202	3.08227e-94	5.59864e-90
Bcap31	Chil3+	0.321256	4.67124e-94	8.48484e-90
Prpf4b	Chil3+	0.301175	5.31279e-94	9.65015e-90
Ap3s1	Chil3+	0.470872	5.1228e-93	9.30505e-89
Hnrnpd	Chil3+	0.3173	6.44196e-93	1.17012e-88
Clec4a2	Chil3+	0.521182	1.20785e-92	2.19393e-88
Ywhah	Chil3+	0.438546	1.25317e-92	2.27625e-88
Abcd2	Chil3+	0.282421	1.34003e-92	2.43403e-88
Rnaseh2c	Chil3+	0.359623	1.43725e-92	2.61063e-88
Cs	Chil3+	0.275145	1.58271e-92	2.87483e-88
Rps6ka1	Chil3+	0.306299	1.62123e-92	2.94481e-88
Tbrg1	Chil3+	0.282979	1.75921e-92	3.19542e-88
Fam160b1	Chil3+	0.273306	2.84054e-92	5.15955e-88
Rpl35a	Chil3+	0.59224	3.33515e-92	6.05797e-88
Pabpc1l	Chil3+	0.306218	6.63988e-92	1.20607e-87
Cct7	Chil3+	0.260035	8.30493e-92	1.50851e-87
Gpr137c	Chil3+	0.259003	1.05179e-91	1.91047e-87
Stk39	Chil3+	0.27421	2.11887e-91	3.84872e-87
Hook3	Chil3+	0.440726	3.87242e-91	7.03387e-87
Gm10260	Chil3+	0.406631	4.77591e-91	8.67496e-87
Snrpb	Chil3+	0.253131	6.15421e-91	1.11785e-86
Coq4	Chil3+	0.270901	8.21297e-91	1.4918e-86
Srsf2	Chil3+	0.333827	2.33451e-90	4.2404e-86
Med10	Chil3+	0.251251	2.78875e-90	5.06549e-86
Sec11c	Chil3+	0.486347	3.91029e-90	7.10266e-86
Nck1	Chil3+	0.287287	1.29857e-89	2.35872e-85
Cpeb4	Chil3+	0.34731	1.84284e-89	3.34734e-85
Fli1	Chil3+	0.288344	2.13441e-89	3.87694e-85
Ints12	Chil3+	0.302241	2.39238e-89	4.34552e-85
Mid1ip1	Chil3+	0.358777	2.73908e-89	4.97527e-85
Smc4	Chil3+	0.297291	3.38499e-89	6.14849e-85
Pomp	Chil3+	0.369469	5.28624e-89	9.60192e-85
Csgalnact2	Chil3+	0.32519	7.28452e-89	1.32316e-84
Ttc14	Chil3+	0.286142	1.07086e-88	1.94511e-84
Pbrm1	Chil3+	0.276134	2.84439e-88	5.16656e-84
Acly	Chil3+	0.2838	5.44739e-88	9.89463e-84
Rps11	Chil3+	0.524421	5.99606e-88	1.08912e-83
Rgs19	Chil3+	0.301382	6.35901e-88	1.15505e-83
Ugp2	Chil3+	0.409626	6.936e-88	1.25985e-83
Srsf6	Chil3+	0.255713	8.46444e-88	1.53748e-83
Cebpd	Chil3+	0.574819	1.11893e-87	2.03242e-83
Cystm1	Chil3+	0.315781	1.32744e-87	2.41115e-83
Mapk13	Chil3+	0.418295	1.3167e-86	2.39166e-82
Stap1	Chil3+	0.461839	1.38773e-86	2.52067e-82
mt-Nd4l	Chil3+	0.253918	2.05548e-86	3.73358e-82
Rplp0	Chil3+	0.600495	3.43697e-86	6.24291e-82
Plxnc1	Chil3+	0.352307	9.25298e-86	1.68071e-81
Akap9	Chil3+	0.252309	4.59959e-85	8.3547e-81
Tacc1	Chil3+	0.32187	1.19097e-84	2.16328e-80
Tspo	Chil3+	0.503316	1.25536e-84	2.28023e-80
Trappc2l	Chil3+	0.255121	1.63687e-84	2.9732e-80
Ddx46	Chil3+	0.275981	1.01267e-83	1.83942e-79
Lats2	Chil3+	0.273386	2.32832e-83	4.22916e-79
Atp5b	Chil3+	0.37613	1.9483e-82	3.5389e-78
Degs1	Chil3+	0.522991	2.53239e-82	4.59984e-78
Rpl9	Chil3+	0.460731	3.19361e-82	5.80088e-78
Micu1	Chil3+	0.2609	4.17855e-82	7.58991e-78
Vps37a	Chil3+	0.261928	5.1113e-82	9.28417e-78
Vps54	Chil3+	0.2501	7.77779e-82	1.41276e-77
Csnk2b	Chil3+	0.280248	1.44659e-81	2.62759e-77
Ppp1ca	Chil3+	0.51602	1.66756e-81	3.02895e-77
Capns1	Chil3+	0.350373	1.80681e-81	3.28189e-77
Pcbp1	Chil3+	0.259795	1.84072e-81	3.34348e-77
Myl6	Chil3+	0.461254	2.09961e-81	3.81374e-77
Psmd13	Chil3+	0.275447	3.64671e-81	6.62389e-77
Rps28	Chil3+	0.370172	6.35847e-81	1.15495e-76
Setd1b	Chil3+	0.270684	6.8557e-81	1.24527e-76
Hlx	Chil3+	0.350555	7.93537e-81	1.44138e-76
Ccdc186	Chil3+	0.271362	9.97494e-81	1.81185e-76
Rps26	Chil3+	0.38241	2.55849e-80	4.64725e-76
mt-Nd5	Chil3+	0.356713	3.38376e-80	6.14626e-76
Kansl1	Chil3+	0.302717	4.33995e-80	7.88308e-76
Ndufa13	Chil3+	0.454852	1.10994e-79	2.0161e-75
Gpr84	Chil3+	0.25803	1.62171e-79	2.94568e-75
Snapc5	Chil3+	0.27341	3.77686e-79	6.86028e-75
Cox7a2	Chil3+	0.380748	8.05988e-79	1.464e-74
Sri	Chil3+	0.49036	1.85518e-78	3.36974e-74
mt-Co3	Chil3+	0.555829	2.06842e-78	3.75708e-74
Tmem131l	Chil3+	0.28734	4.64055e-78	8.4291e-74
Adss	Chil3+	0.260313	5.15788e-78	9.36877e-74
Syne2	Chil3+	0.335434	6.32903e-78	1.1496e-73
Ctbp1	Chil3+	0.258111	2.25146e-77	4.08955e-73
Chd1	Chil3+	0.535918	4.80027e-77	8.7192e-73
Vps35	Chil3+	0.278086	8.26561e-77	1.50136e-72
Cox4i1	Chil3+	0.496951	8.41252e-77	1.52805e-72
U2af1	Chil3+	0.254407	2.09475e-76	3.80491e-72
Twf2	Chil3+	0.272715	2.36522e-76	4.29618e-72
Bnip3l	Chil3+	0.440144	5.03793e-76	9.15089e-72
Rps14	Chil3+	0.549607	8.54911e-76	1.55286e-71
Cklf	Chil3+	0.31711	1.25805e-75	2.28513e-71
Rcor1	Chil3+	0.261607	1.99987e-75	3.63257e-71
Capg	Chil3+	0.521205	4.72585e-75	8.58404e-71
Ppp1cb	Chil3+	0.407066	5.52948e-75	1.00437e-70
Rps13	Chil3+	0.485168	6.7982e-75	1.23483e-70
Dynll1	Chil3+	0.294871	2.39642e-74	4.35285e-70
Pdcl3	Chil3+	0.254407	5.46743e-74	9.93103e-70
Rbm3	Chil3+	0.430615	1.01556e-73	1.84466e-69
Sugt1	Chil3+	0.256943	2.04269e-73	3.71035e-69
Calr	Chil3+	0.336155	4.04637e-73	7.34983e-69
Prelid1	Chil3+	0.286089	1.4958e-72	2.71697e-68
Ndufb11	Chil3+	0.299028	2.77056e-72	5.03244e-68
Rpl38	Chil3+	0.411264	3.5554e-72	6.45803e-68
1700047M11Rik	Chil3+	0.320407	1.05782e-71	1.92142e-67
mt-Atp6	Chil3+	0.533344	3.3647e-71	6.11163e-67
Rap1a	Chil3+	0.339184	9.82846e-71	1.78524e-66
Nin	Chil3+	0.354836	1.1636e-70	2.11357e-66
Rnf111	Chil3+	0.26727	8.34133e-70	1.51512e-65
Kif5b	Chil3+	0.255132	2.28336e-69	4.1475e-65
Ccdc88c	Chil3+	0.256044	3.82214e-69	6.94254e-65
Sec61b	Chil3+	0.401935	1.03129e-68	1.87324e-64
Rpl29	Chil3+	0.398631	1.31935e-68	2.39646e-64
Slk	Chil3+	0.261079	3.14926e-68	5.72031e-64
Gfpt1	Chil3+	0.255637	6.20871e-68	1.12775e-63
Ggnbp2	Chil3+	0.270166	8.31385e-68	1.51013e-63
Pgam1	Chil3+	0.412421	2.07524e-67	3.76946e-63
Hipk1	Chil3+	0.397229	1.3575e-66	2.46577e-62
Atp5j2	Chil3+	0.267587	1.37662e-66	2.50048e-62
Rnf10	Chil3+	0.330157	1.75765e-66	3.1926e-62
Clint1	Chil3+	0.368059	3.72252e-66	6.76159e-62
Sh3bgrl3	Chil3+	0.397076	1.12018e-65	2.03469e-61
Chil1	Chil3+	0.39757	3.12233e-65	5.6714e-61
Add3	Chil3+	0.30105	6.57737e-65	1.19471e-60
Arid3a	Chil3+	0.26079	9.68953e-65	1.76001e-60
Glyr1	Chil3+	0.300309	1.16873e-64	2.12287e-60
Dbnl	Chil3+	0.258552	1.46643e-64	2.66363e-60
Rps10	Chil3+	0.412112	4.91602e-64	8.92945e-60
Rps25	Chil3+	0.431977	2.47652e-63	4.49836e-59
Stk38	Chil3+	0.347665	3.47824e-63	6.31787e-59
6430548M08Rik	Chil3+	0.29349	9.38624e-63	1.70492e-58
Hsp90ab1	Chil3+	0.458473	1.58253e-61	2.87452e-57
Ndufb1-ps	Chil3+	0.340937	2.18227e-61	3.96387e-57
Mkrn1	Chil3+	0.347189	2.2386e-61	4.0662e-57
Mdh2	Chil3+	0.26813	2.86902e-61	5.21128e-57
Gsn	Chil3+	0.367301	4.41092e-61	8.01199e-57
Pdcd10	Chil3+	0.260957	8.26452e-61	1.50117e-56
Pirb	Chil3+	0.374954	8.50585e-61	1.545e-56
Mmp25	Chil3+	0.311844	1.35259e-60	2.45685e-56
Itgam	Chil3+	0.497472	5.42789e-60	9.85921e-56
Trem3	Chil3+	0.431363	6.06322e-60	1.10132e-55
Tma7	Chil3+	0.301162	6.52096e-60	1.18447e-55
Atrn	Chil3+	0.27946	5.12199e-59	9.30358e-55
Btf3	Chil3+	0.351908	5.2211e-59	9.48361e-55
Rpl34	Chil3+	0.414999	1.55269e-58	2.8203e-54
Cbl	Chil3+	0.272819	1.93987e-58	3.52357e-54
Gnas	Chil3+	0.364953	2.17293e-57	3.94691e-53
Mtpn	Chil3+	0.255085	2.90389e-56	5.27462e-52
Tle5	Chil3+	0.266434	4.04043e-56	7.33903e-52
Triobp	Chil3+	0.253213	2.15343e-55	3.9115e-51
Rpl37a	Chil3+	0.399059	2.35067e-54	4.26975e-50
Kmt5a	Chil3+	0.25248	2.04826e-53	3.72046e-49
Igsf6	Chil3+	0.300075	1.0431e-51	1.89468e-47
Gpx1	Chil3+	0.410414	1.85569e-51	3.37068e-47
Klf7	Chil3+	0.318471	2.18615e-51	3.97092e-47
Hnrnpa2b1	Chil3+	0.307704	4.61428e-51	8.38138e-47
Atxn10	Chil3+	0.262253	1.58677e-50	2.8822e-46
Sun2	Chil3+	0.303191	2.315e-50	4.20497e-46
Rpl13a	Chil3+	0.331794	2.45494e-50	4.45915e-46
Hp	Chil3+	0.392475	4.47875e-50	8.13521e-46
Phf20l1	Chil3+	0.277304	6.44249e-50	1.17021e-45
Hmgb2	Chil3+	0.442652	5.75288e-49	1.04495e-44
Slfn4	Chil3+	0.330411	9.2693e-48	1.68368e-43
Ppp3ca	Chil3+	0.299702	1.68703e-47	3.06433e-43
Mgst1	Chil3+	0.293331	1.13735e-44	2.06588e-40
Rps23	Chil3+	0.342207	1.48995e-44	2.70635e-40
Eif4g2	Chil3+	0.365983	4.5364e-44	8.23992e-40
Tln1	Chil3+	0.346234	1.52389e-41	2.768e-37
F630028O10Rik	Chil3+	0.260902	2.32579e-41	4.22457e-37
Ptma	Chil3+	0.255035	2.32648e-41	4.22582e-37
Ppp1r12a	Chil3+	0.290584	4.86134e-41	8.83013e-37
Eef1a1	Chil3+	0.307318	3.98751e-37	7.24291e-33
Hsp90aa1	Chil3+	0.452306	1.45435e-35	2.64168e-31
Gapdh	Chil3+	0.259624	2.27605e-33	4.13422e-29
Hspa8	Chil3+	0.364881	7.2523e-30	1.31731e-25
Prdx6	Chil3+	0.311812	4.72929e-29	8.59028e-25
Cd3d	Chil3+	0.251489	4.94961e-23	8.99047e-19
Tnfaip6	Chil3+	0.277637	1.4695e-19	2.6692e-15
Olfm4	Chil3+	1.28084	1.0194e-08	0.000185165
Rsad2	IfnR	3.56383	0	0
Ifit1	IfnR	2.62099	0	0
Slfn5	IfnR	2.44233	0	0
Ifit3	IfnR	2.02825	0	0
Ifit3b	IfnR	1.08913	0	0
Ifi204	IfnR	2.02972	7.44537e-164	1.35238e-159
Rtp4	IfnR	2.05643	1.8095e-163	3.28677e-159
Herc6	IfnR	0.946901	7.0859e-147	1.28708e-142
Isg15	IfnR	2.75698	7.994e-134	1.45203e-129
Oasl1	IfnR	1.33155	2.13949e-129	3.88618e-125
Oasl2	IfnR	1.83658	1.49667e-125	2.71855e-121
Gm13822	IfnR	1.32839	1.09599e-124	1.99076e-120
Ifit2	IfnR	0.890309	6.37378e-116	1.15773e-111
Trim30a	IfnR	1.69108	5.15508e-112	9.36369e-108
Ifi47	IfnR	0.721879	1.29083e-96	2.34466e-92
Usp18	IfnR	0.577448	3.80189e-92	6.90575e-88
Zbp1	IfnR	1.03224	1.26908e-88	2.30516e-84
Slfn4	IfnR	1.95449	2.05281e-82	3.72873e-78
Oas3	IfnR	1.48506	3.0723e-81	5.58052e-77
Ifih1	IfnR	1.04913	5.57384e-81	1.01243e-76
Slfn8	IfnR	1.04278	3.97453e-80	7.21933e-76
Irf7	IfnR	1.56788	1.11141e-68	2.01876e-64
Cmpk2	IfnR	1.34319	8.75128e-68	1.58958e-63
Ly6e	IfnR	1.52412	3.49466e-57	6.34769e-53
Ifitm3	IfnR	1.47854	2.38979e-56	4.34082e-52
Ifi27l2a	IfnR	2.18668	2.95226e-56	5.36249e-52
Rnf213	IfnR	1.21543	5.2324e-55	9.50414e-51
Gbp7	IfnR	0.818165	7.03143e-53	1.27719e-48
Ifi207	IfnR	0.781734	1.02982e-48	1.87056e-44
Isg20	IfnR	1.31211	4.98412e-47	9.05316e-43
Stat1	IfnR	1.2125	5.33481e-47	9.69014e-43
Xaf1	IfnR	0.553109	7.94608e-47	1.44333e-42
Irgm1	IfnR	0.607728	9.45106e-45	1.71669e-40
Smchd1	IfnR	1.34763	2.57587e-43	4.67881e-39
Ddx58	IfnR	1.12694	2.59293e-43	4.70979e-39
Parp14	IfnR	1.05536	2.66538e-41	4.84139e-37
Bst2	IfnR	0.673781	7.48915e-41	1.36033e-36
Oas2	IfnR	0.679908	3.85514e-38	7.00248e-34
Trim30d	IfnR	0.826104	2.06267e-37	3.74663e-33
Trim12a	IfnR	1.21748	1.04982e-34	1.9069e-30
Epsti1	IfnR	0.889003	5.44397e-34	9.88842e-30
Tap1	IfnR	0.798208	1.40802e-33	2.55752e-29
Irf9	IfnR	0.887948	7.11914e-32	1.29312e-27
Trafd1	IfnR	0.947156	6.2987e-31	1.1441e-26
Ddx60	IfnR	1.07836	1.21177e-29	2.20106e-25
Parp9	IfnR	0.570862	1.23394e-29	2.24132e-25
Stat2	IfnR	0.579212	1.67024e-28	3.03383e-24
Prr5l	IfnR	0.489756	2.22378e-28	4.03927e-24
Sp100	IfnR	1.12921	1.91501e-27	3.47842e-23
Slfn1	IfnR	1.11524	2.10778e-27	3.82857e-23
H2-K1	IfnR	0.830013	7.42427e-26	1.34855e-21
Malat1	IfnR	0.465052	7.64533e-26	1.3887e-21
H2-D1	IfnR	0.556014	1.12917e-25	2.05103e-21
Il1b	IfnR	0.871549	1.75903e-24	3.1951e-20
Gbp9	IfnR	0.427611	2.50853e-24	4.55649e-20
Gbp2	IfnR	0.750503	3.71562e-24	6.74905e-20
Ctss	IfnR	0.80449	1.24045e-23	2.25315e-19
B2m	IfnR	0.668258	4.83254e-22	8.77783e-18
Fgl2	IfnR	1.01139	1.41273e-21	2.56609e-17
Dusp1	IfnR	0.719241	1.50308e-21	2.73019e-17
Trim30b	IfnR	0.836049	1.61717e-20	2.93743e-16
Cebpb	IfnR	0.531504	5.46662e-20	9.92957e-16
Junb	IfnR	0.66654	3.33722e-19	6.06172e-15
Acod1	IfnR	0.661762	5.21826e-19	9.47845e-15
Mcl1	IfnR	0.489007	5.55928e-19	1.00979e-14
Btg2	IfnR	0.594204	6.92414e-19	1.2577e-14
Pim1	IfnR	0.618867	4.59818e-18	8.35213e-14
Dtx3l	IfnR	0.532656	6.63831e-18	1.20578e-13
Pttg1	IfnR	0.545438	1.63876e-17	2.97665e-13
AW011738	IfnR	0.84168	6.48648e-17	1.17821e-12
Eif2ak2	IfnR	0.483708	9.05711e-17	1.64513e-12
H2-T24	IfnR	0.374042	1.25458e-16	2.27883e-12
Helz2	IfnR	0.672663	1.0945e-15	1.98805e-11
Csf3r	IfnR	0.459077	1.47266e-15	2.67495e-11
Tor1aip1	IfnR	0.819605	2.40292e-15	4.36467e-11
Egr1	IfnR	0.743155	9.41947e-15	1.71095e-10
H2-T23	IfnR	0.856122	9.68968e-15	1.76003e-10
Ifi35	IfnR	0.421253	1.14543e-14	2.08055e-10
Neat1	IfnR	0.551995	2.90239e-14	5.2719e-10
Psmb8	IfnR	0.731492	1.51754e-13	2.75646e-09
Trim12c	IfnR	0.640116	1.78061e-13	3.23429e-09
Ogfr	IfnR	0.493013	4.07372e-13	7.39951e-09
Sdcbp	IfnR	0.483161	7.048e-13	1.2802e-08
Slfn2	IfnR	0.602669	1.08442e-12	1.96973e-08
Trem1	IfnR	0.561088	2.01538e-12	3.66074e-08
Msrb1	IfnR	0.301815	2.6087e-12	4.73845e-08
Ier5	IfnR	0.461058	2.65567e-12	4.82376e-08
Tyrobp	IfnR	0.25834	4.95877e-12	9.00711e-08
Fyb	IfnR	0.511673	1.55523e-11	2.82492e-07
Samd9l	IfnR	0.94185	1.61714e-11	2.93738e-07
Cxcl2	IfnR	0.423163	2.15933e-11	3.92221e-07
Srgn	IfnR	0.319141	3.94e-11	7.15662e-07
Jaml	IfnR	0.576094	5.15771e-11	9.36847e-07
Cd300ld	IfnR	0.562013	8.1503e-11	1.48042e-06
Hdc	IfnR	0.37405	9.42033e-11	1.71111e-06
Csrnp1	IfnR	0.675301	1.40089e-10	2.54457e-06
Clec4d	IfnR	0.374564	1.98561e-10	3.60667e-06
Fau	IfnR	0.266365	2.01461e-10	3.65933e-06
Slpi	IfnR	0.579019	2.41281e-10	4.38263e-06
Fxyd5	IfnR	0.295166	2.65477e-10	4.82212e-06
Shisa5	IfnR	0.596715	3.41057e-10	6.19495e-06
Selplg	IfnR	0.464406	3.61134e-10	6.55964e-06
Tspan13	IfnR	0.444317	3.96781e-10	7.20713e-06
Ifit1bl2	IfnR	0.461979	4.59692e-10	8.34984e-06
Trib1	IfnR	0.37338	4.91732e-10	8.93183e-06
Samhd1	IfnR	0.546734	1.04425e-09	1.89678e-05
Pla2g7	IfnR	0.502322	1.05138e-09	1.90973e-05
Clec2d	IfnR	0.652898	1.74814e-09	3.17533e-05
Ptgs2	IfnR	0.675757	1.78306e-09	3.23876e-05
Ddx5	IfnR	0.323228	2.62748e-09	4.77256e-05
Tnfaip2	IfnR	0.644755	2.64153e-09	4.79808e-05
Ccl6	IfnR	0.358625	2.76433e-09	5.02113e-05
Mxd1	IfnR	0.355216	3.72928e-09	6.77386e-05
Chmp4b	IfnR	0.512332	5.1444e-09	9.34428e-05
Apobec1	IfnR	0.474101	6.20373e-09	0.000112685
Stk17b	IfnR	0.383338	7.85812e-09	0.000142735
Ifitm1	IfnR	0.582109	8.27674e-09	0.000150339
Tpd52	IfnR	0.356793	8.44877e-09	0.000153464
Rnf114	IfnR	0.593772	1.15993e-08	0.00021069
9930111J21Rik2	IfnR	0.554335	1.24028e-08	0.000225284
Marcks	IfnR	0.413796	1.52706e-08	0.000277376
Ptprc	IfnR	0.309799	1.53744e-08	0.000279261
H2-Q4	IfnR	0.403099	2.27272e-08	0.000412817
Dennd4a	IfnR	0.523802	2.5086e-08	0.000455662
Ccr1	IfnR	0.32406	2.6907e-08	0.000488738
Resf1	IfnR	0.443451	2.75394e-08	0.000500225
Atf3	IfnR	0.473569	2.81835e-08	0.000511925
Ankrd33b	IfnR	0.495607	3.4331e-08	0.000623588
Ets2	IfnR	0.325219	4.2157e-08	0.000765739
2024-03-07	IfnR	0.397669	4.7954e-08	0.000871036
Nfkbiz	IfnR	0.533032	5.05303e-08	0.000917833
Slc15a3	IfnR	0.437773	5.12312e-08	0.000930564
Slc7a11	IfnR	0.323836	5.85046e-08	0.00106268
H2-T22	IfnR	0.400087	5.94421e-08	0.00107971
Tnfrsf1b	IfnR	0.419278	6.26136e-08	0.00113731
Mpeg1	IfnR	0.412693	7.26834e-08	0.00132022
Sell	IfnR	0.456285	8.12438e-08	0.00147571
Smox	IfnR	0.445897	8.98844e-08	0.00163266
Nlrp3	IfnR	0.551946	1.06449e-07	0.00193353
Ier3	IfnR	0.555211	1.06895e-07	0.00194165
Chd7	IfnR	0.497077	1.23369e-07	0.00224087
Cytip	IfnR	0.500708	1.41645e-07	0.00257283
Ppp1r15a	IfnR	0.526231	1.7942e-07	0.00325899
Gadd45b	IfnR	0.534839	2.02385e-07	0.00367611
Tdrd7	IfnR	0.368426	2.26747e-07	0.00411863
Dclre1c	IfnR	0.607146	2.43804e-07	0.00442845
5430427O19Rik	IfnR	0.332689	3.87157e-07	0.00703232
Fcgr4	IfnR	0.555247	4.70187e-07	0.00854048
Nsd3	IfnR	0.455297	4.7354e-07	0.00860139
Hcar2	IfnR	0.327988	5.07703e-07	0.00922192
Il13ra1	IfnR	0.393893	5.10747e-07	0.00927722
Arhgap31	IfnR	0.362753	6.69306e-07	0.0121573
Map1lc3b	IfnR	0.26074	1.01624e-06	0.0184591
Marcksl1	IfnR	0.431874	1.02e-06	0.0185274
Psmb9	IfnR	0.550743	1.08345e-06	0.0196798
Dusp5	IfnR	0.432106	1.58889e-06	0.0288607
Atp2b1	IfnR	0.43045	1.67808e-06	0.0304806
Uba7	IfnR	0.257312	1.72838e-06	0.0313944
Sh2b2	IfnR	0.510484	2.0683e-06	0.0375685
Parp10	IfnR	0.396698	2.65409e-06	0.0482088
Tiparp	IfnR	0.51352	2.90827e-06	0.0528259
Trim26	IfnR	0.401675	3.41507e-06	0.0620313
Fosl2	IfnR	0.338667	3.60486e-06	0.0654787
Lgals9	IfnR	0.425464	4.15214e-06	0.0754195
Txn1	IfnR	0.32438	4.6533e-06	0.0845225
Ankfy1	IfnR	0.305825	4.76883e-06	0.086621
Snx20	IfnR	0.509219	4.97232e-06	0.0903172
Entpd1	IfnR	0.278481	5.23903e-06	0.0951617
Ifitm2	IfnR	0.37634	5.43026e-06	0.0986353
Ccnl1	IfnR	0.351645	6.49382e-06	0.117954
Csf1	IfnR	0.610999	7.67955e-06	0.139491
Dck	IfnR	0.45223	7.92413e-06	0.143934
Wfdc17	IfnR	0.51749	8.73665e-06	0.158692
Vps37b	IfnR	0.429952	9.69855e-06	0.176165
Il15	IfnR	0.371596	9.77376e-06	0.177531
Mirt1	IfnR	0.511581	9.80753e-06	0.178144
Cst3	IfnR	0.352822	1.12797e-05	0.204884
Plgrkt	IfnR	0.374689	1.13853e-05	0.206803
Spag9	IfnR	0.367164	1.14856e-05	0.208624
Gm39556	IfnR	0.426509	1.41728e-05	0.257434
Ogfrl1	IfnR	0.359124	1.4971e-05	0.271933
Zfp36	IfnR	0.455253	1.51696e-05	0.275541
Sppl2a	IfnR	0.477504	1.67178e-05	0.303663
Scnn1a	IfnR	0.293358	1.67506e-05	0.304258
Zeb2	IfnR	0.40763	1.67768e-05	0.304733
Gm20559	IfnR	0.483918	1.72856e-05	0.313976
Rps9	IfnR	0.250442	1.82531e-05	0.33155
Lmnb1	IfnR	0.25752	1.87797e-05	0.341115
Lilra6	IfnR	0.262932	1.91986e-05	0.348724
Adar	IfnR	0.269193	2.1833e-05	0.396574
Gsr	IfnR	0.359628	2.26611e-05	0.411617
Ndel1	IfnR	0.300152	2.4916e-05	0.452574
Gm34455	IfnR	0.385859	2.67815e-05	0.48646
Basp1	IfnR	0.363058	3.18666e-05	0.578825
Unc93b1	IfnR	0.373471	3.30841e-05	0.60094
Abcg1	IfnR	0.316725	3.34047e-05	0.606763
Pnrc1	IfnR	0.300882	3.88706e-05	0.706046
Tgfbi	IfnR	0.301602	3.97808e-05	0.722578
Casp4	IfnR	0.378386	4.22654e-05	0.767709
1600014C10Rik	IfnR	0.395438	4.34583e-05	0.789376
Ell2	IfnR	0.386765	4.82484e-05	0.876383
Gm9733	IfnR	0.353026	4.9825e-05	0.905021
Elp1	IfnR	0.301087	5.06129e-05	0.919332
Nfe2l2	IfnR	0.441409	5.10166e-05	0.926666
Gm5150	IfnR	0.453157	5.88627e-05	1
Plek	IfnR	0.253395	6.00875e-05	1
Gcnt2	IfnR	0.397252	6.39581e-05	1
Gm2a	IfnR	0.375458	6.8882e-05	1
Nfkbia	IfnR	0.399375	7.08736e-05	1
Tgoln1	IfnR	0.386445	7.26804e-05	1
Gda	IfnR	0.303228	7.34533e-05	1
Lilr4b	IfnR	0.253473	8.21443e-05	1
Tnfrsf1a	IfnR	0.32946	8.90356e-05	1
Sh2d3c	IfnR	0.398033	9.04776e-05	1
Arhgap5	IfnR	0.352124	0.000108725	1
H3f3b	IfnR	0.276437	0.000117461	1
Tgif1	IfnR	0.405165	0.000125705	1
Themis2	IfnR	0.419181	0.00012651	1
Plac8	IfnR	0.911459	0.000132688	1
Efhd2	IfnR	0.288709	0.000136254	1
Ighm	IfnR	0.305167	0.00014089	1
Ptgs2os2	IfnR	0.409604	0.000145601	1
Lilrb4a	IfnR	0.314268	0.000151707	1
Tpm4	IfnR	0.303404	0.00018343	1
Gm16556	IfnR	0.313826	0.000183874	1
Pik3ap1	IfnR	0.431519	0.000203752	1
Il1rn	IfnR	0.320893	0.000226411	1
Jdp2	IfnR	0.376103	0.000233122	1
Pde4b	IfnR	0.345541	0.000234333	1
Cxcr2	IfnR	0.284805	0.000234978	1
Csf2rb	IfnR	0.294792	0.000251891	1
Coq10b	IfnR	0.29397	0.000274	1
Ascc3	IfnR	0.407114	0.000284816	1
Bcl2l1	IfnR	0.342807	0.000289534	1
Asph	IfnR	0.37321	0.000316265	1
Rasip1	IfnR	0.373234	0.000319588	1
Ccrl2	IfnR	0.289188	0.000339151	1
Etf1	IfnR	0.272676	0.000366859	1
Slc25a33	IfnR	0.466569	0.000372197	1
Ier2	IfnR	0.379685	0.000401862	1
Tbc1d15	IfnR	0.407639	0.000402081	1
Ctsz	IfnR	0.341336	0.000413231	1
Fabp5	IfnR	0.303141	0.000448844	1
Tapbp	IfnR	0.457215	0.000451498	1
Tgm2	IfnR	0.260017	0.000461552	1
Rab20	IfnR	0.319357	0.000506719	1
Ddx6	IfnR	0.326522	0.000568626	1
1600010M07Rik	IfnR	0.275842	0.000570459	1
Skil	IfnR	0.389429	0.00060957	1
H2-Q10	IfnR	0.345745	0.000639358	1
Ptafr	IfnR	0.291704	0.000664459	1
Tsc22d3	IfnR	0.574089	0.000676233	1
Irf2	IfnR	0.432767	0.000683781	1
Plaur	IfnR	0.366387	0.000707711	1
Plk3	IfnR	0.253004	0.000726143	1
Rrbp1	IfnR	0.334157	0.000744154	1
Per1	IfnR	0.346014	0.000786858	1
Fos	IfnR	0.615444	0.000800059	1
Lipa	IfnR	0.494872	0.000801592	1
Dusp2	IfnR	0.373881	0.000846618	1
Socs3	IfnR	0.384254	0.000940011	1
Cd80	IfnR	0.277135	0.000968638	1
Gk	IfnR	0.441853	0.000993818	1
Hist1h2bc	IfnR	0.323846	0.00105527	1
Cxcl3	IfnR	0.512759	0.0010745	1
Cwc25	IfnR	0.456506	0.0010786	1
Sde2	IfnR	0.361124	0.00112655	1
Ccl4	IfnR	0.42956	0.00134026	1
Picalm	IfnR	0.293039	0.00158887	1
St8sia4	IfnR	0.370594	0.00171273	1
Pmaip1	IfnR	0.316089	0.00176536	1
Sat1	IfnR	0.300709	0.00184362	1
Nfkbid	IfnR	0.251311	0.0019055	1
Selenon	IfnR	0.276029	0.00191887	1
Klf3	IfnR	0.351864	0.00192113	1
Zc3hav1	IfnR	0.421958	0.00194683	1
Ctsb	IfnR	0.317039	0.00200084	1
Ddx3x	IfnR	0.282209	0.00209762	1
Mefv	IfnR	0.351523	0.00218458	1
Nufip2	IfnR	0.377973	0.00234927	1
Lcp2	IfnR	0.352643	0.00247072	1
Gpr132	IfnR	0.377191	0.00263804	1
Phyh	IfnR	0.265257	0.00269763	1
Cd274	IfnR	0.287485	0.00271702	1
Ist1	IfnR	0.332958	0.00292333	1
Psme1	IfnR	0.357356	0.00336969	1
Pnpla2	IfnR	0.264237	0.00341491	1
Nr4a1	IfnR	0.367236	0.00375775	1
Ranbp2	IfnR	0.459929	0.00393593	1
Gla	IfnR	0.351306	0.0039424	1
Lyn	IfnR	0.261087	0.00395745	1
Zfp292	IfnR	0.302849	0.00456269	1
Inpp5d	IfnR	0.281194	0.00463628	1
Gngt2	IfnR	0.304684	0.00478049	1
Tent5a	IfnR	0.39752	0.00481825	1
Nisch	IfnR	0.408875	0.00517563	1
Sgk3	IfnR	0.309292	0.00520646	1
Atg2a	IfnR	0.291439	0.00547759	1
Ubl5	IfnR	0.294539	0.00553108	1
Ubald2	IfnR	0.335441	0.00614526	1
Adgre5	IfnR	0.40836	0.00649305	1
Slc38a1	IfnR	0.399222	0.00660717	1
Hspa5	IfnR	0.328836	0.00674614	1
Srrd	IfnR	0.279203	0.00679585	1
Sfxn5	IfnR	0.258734	0.00690129	1
Ugcg	IfnR	0.35875	0.00730604	1
Rheb	IfnR	0.335269	0.00766139	1
Retreg1	IfnR	0.255143	0.0076645	1
Mrpl30	IfnR	0.253883	0.00807997	1
Dock2	IfnR	0.297396	0.00843736	1
Gm34084	IfnR	0.262381	0.00859778	1
Rpl18a	IfnR	0.274874	0.00862756	1
