# Supplementary material for: CD206+ Trem2+ macrophage accumulation in the murine knee joint after injury is associated with protection against post-traumatic osteoarthritis in MRL/MpJ mice
Source: PLoS One. 2025 Jan 3;20(1):e0312587. doi: 10.1371/journal.pone.0312587 (PMC11698337; doi:10.1371/journal.pone.0312587)
Supplement: S3 Table — (XLSX) [file pone.0312587.s004.xlsx]

## Sheet: Sheet1
Table S3. Genes differentially expressed between MRL and B6 neutrophil subtypes.
Ccrl2+ neutrophils						IfnR neutrophils						Chil3+ neutrophils						Mmp8+ neutrophils
Gene	cluster	avg_log2FC	p_val	p_val_adj		Gene	cluster	avg_log2FC	p_val	p_val_adj		Gene	cluster	avg_log2FC	p_val	p_val_adj		Gene	cluster	avg_log2FC	p_val	p_val_adj
Slpi	B6	3.57485	0	0		Gm35082	MRL	0.506749	7.52158e-08	0.00136622		Cd3d	MRL	1.77323	6.91382e-106	1.25583e-101		Slpi	B6	2.84341	0	0
Gsr	B6	2.4942	0	0		Gm10503	MRL	0.517962	7.52158e-08	0.00136622		Id2	MRL	1.51822	1.58542e-60	2.87976e-56		Chil3	B6	2.09787	2.12096e-99	3.85251e-95
Cd300ld	B6	2.00754	0	0		Ctse	MRL	0.648357	6.19398e-07	0.0112507		Ctse	MRL	1.47528	1.36416e-104	2.47785e-100		Gsr	B6	1.91902	0	0
Wfdc17	B6	1.94932	1.07358e-133	1.95006e-129		Klra17	MRL	0.736313	4.0171e-07	0.00729666		Gm10320	MRL	1.17949	1.87772e-87	3.41069e-83		Capg	B6	1.87206	0	0
Ifitm1	B6	1.70408	3.40723e-158	6.1889e-154		Cd3d	MRL	0.899337	7.37398e-08	0.00133941		Gm10260	MRL	1.17258	2.28589e-83	4.15209e-79		Cd300ld	B6	1.24995	6.06337e-128	1.10135e-123
Mpc1	B6	1.50567	1.54568e-293	2.80758e-289		Gm10320	MRL	0.938144	8.67133e-15	1.57506e-10		A530032D15Rik	MRL	1.10245	1.39535e-51	2.53452e-47		Nktr	B6	1.21213	6.09006e-84	1.1062e-79
Efhd2	B6	1.46823	0	0		Ctsd	MRL	0.954197	4.66335e-07	0.0084705		Ltb	MRL	1.08528	1.27235e-45	2.3111e-41		Acvrl1	B6	1.19974	8.82013e-141	1.60209e-136
Nktr	B6	1.45436	1.35988e-171	2.47009e-167		BC005537	MRL	0.972416	9.13581e-08	0.00165943		Basp1	MRL	1.075	3.02371e-29	5.49227e-25		Efhd2	B6	1.15337	2.12797e-129	3.86525e-125
Gpr132	B6	1.32146	6.42892e-263	1.16775e-258		Mtus1	MRL	0.993406	3.10797e-08	0.000564532		Ccrl2	MRL	0.936581	3.41651e-11	6.20576e-07		Dgat1	B6	1.14486	4.76799e-138	8.66057e-134
Tgm2	B6	1.3123	6.8607e-206	1.24618e-201		Sorl1	MRL	1.00845	1.91425e-09	3.47705e-05		Olfm4	MRL	0.877687	5.98499e-08	0.00108711		Itgb2l	B6	1.11933	6.25577e-137	1.1363e-132
Rpl21	B6	1.23708	1.90904e-275	3.46757e-271		Csprs	MRL	1.02461	5.81387e-09	0.000105603		Tmem45a2	MRL	0.865476	1.48812e-30	2.70302e-26		Tmsb10	B6	1.10052	6.05143e-82	1.09918e-77
Snx20	B6	1.178	2.76426e-226	5.021e-222		Plekhn1	MRL	1.08477	2.60231e-11	4.72684e-07		Lst1	MRL	0.815061	3.30453e-30	6.00235e-26		Pdcd6	B6	1.08683	9.50297e-59	1.72612e-54
Pbx1	B6	1.16814	3.21874e-186	5.84651e-182		Gm3728	MRL	1.32605	8.67133e-15	1.57506e-10		Ncf4	MRL	0.790035	6.25847e-48	1.13679e-43		Rpl29	B6	1.07035	3.73297e-183	6.78057e-179
Arhgap31	B6	1.16102	9.65339e-211	1.75344e-206		Adam17	MRL	1.7306	6.04468e-14	1.09796e-09		Zfp36l2	MRL	0.771343	4.91207e-13	8.92228e-09		Mpc1	B6	1.03325	1.98758e-121	3.61024e-117
Rpl29	B6	1.14285	4.61332e-252	8.37963e-248		Id2	MRL	2.27734	1.18417e-12	2.15093e-08		Pgd	MRL	0.751629	5.25576e-38	9.54656e-34		Klhdc4	B6	1.02282	9.31126e-112	1.6913e-107
Sh2b2	B6	1.09025	7.23379e-162	1.31395e-157		Cstdc5	MRL	2.38348	5.3904e-07	0.00979112		Emilin2	MRL	0.748154	6.98252e-16	1.2683e-11		Pbx1	B6	1.00156	4.51489e-107	8.20085e-103
Ifitm3	B6	1.08004	1.35778e-193	2.46628e-189		H2-D1	B6	0.565605	1.51716e-06	0.0275578		Cxcr2	MRL	0.746391	1.12511e-24	2.04365e-20		Atp6v1e1	B6	0.980338	1.98615e-98	3.60764e-94
Atp6v1e1	B6	1.03406	1.83179e-123	3.32727e-119		Cd52	B6	0.598987	1.57156e-07	0.00285459		Mmp9	MRL	0.726236	1.82653e-19	3.3177e-15		Krt83	B6	0.953194	2.13487e-38	3.87777e-34
Sec61b	B6	1.02528	6.48405e-166	1.17776e-161		Il1b	B6	0.852531	2.41363e-06	0.0438412		Dnah8	MRL	0.718611	2.66289e-41	4.83688e-37		Rasa2	B6	0.948981	2.85584e-70	5.18735e-66
Rasa2	B6	1.00916	6.45042e-105	1.17165e-100		Ccl6	B6	0.86899	4.01127e-07	0.00728607		Slc40a1	MRL	0.715376	5.98856e-21	1.08776e-16		Rpl21	B6	0.920424	5.4768e-148	9.94806e-144
Ifi27l2a	B6	1.00363	2.14489e-57	3.89598e-53		Cxcl2	B6	0.960458	1.89255e-07	0.00343762		Cstdc4	MRL	0.712394	3.13944e-08	0.000570247		Trf	B6	0.915151	7.72499e-37	1.40317e-32
Ifitm2	B6	0.988027	1.16235e-261	2.11129e-257		Snx20	B6	1.07339	1.03352e-06	0.0187728		Anxa1	MRL	0.706319	1.99392e-53	3.62176e-49		Sec61b	B6	0.907108	1.62156e-117	2.9454e-113
Dgat1	B6	0.96392	3.84911e-131	6.99153e-127		Sh2b2	B6	1.13978	1.59172e-06	0.0289119		Ccl4	MRL	0.692589	7.12638e-07	0.0129444		Tnfaip6	B6	0.863706	1.99188e-59	3.61804e-55
Cyth1	B6	0.946979	4.18744e-151	7.60606e-147		Sec61b	B6	1.15842	3.57889e-07	0.0065007		C130026I21Rik	MRL	0.660206	5.0353e-41	9.14612e-37		Ifitm1	B6	0.804503	2.56264e-07	0.00465478
Gm20406	B6	0.931317	5.33146e-169	9.68406e-165		Arhgap31	B6	1.18356	1.60028e-06	0.0290675		Tmem131l	MRL	0.643312	7.65621e-22	1.39067e-17		Ifitm2	B6	0.797791	1.27728e-65	2.32005e-61
Cwc25	B6	0.922683	9.17294e-59	1.66617e-54		Rpl21	B6	1.19952	1.2302e-06	0.0223454		Plekhn1	MRL	0.632165	2.4515e-33	4.4529e-29		Cyth1	B6	0.797108	2.98373e-55	5.41965e-51
Trim12a	B6	0.914143	1.46612e-172	2.66305e-168		Trim30d	B6	1.38813	4.41745e-08	0.000802385		Sorl1	MRL	0.631527	6.3038e-22	1.14502e-17		Tgm2	B6	0.796579	8.47445e-44	1.5393e-39
Chd7	B6	0.900096	3.06425e-90	5.5659e-86		Mpc1	B6	1.40988	9.27119e-08	0.00168402		Gsdme	MRL	0.620125	3.65774e-19	6.64392e-15		Cyb5r4	B6	0.794631	4.06943e-86	7.39171e-82
Trf	B6	0.880031	1.78079e-64	3.23462e-60		Efhd2	B6	1.61524	1.13097e-11	2.0543e-07		Sp3	MRL	0.608728	4.96935e-17	9.02632e-13		Cdadc1	B6	0.794305	1.86202e-50	3.38218e-46
Cd93	B6	0.871822	1.25133e-94	2.27291e-90		Ifitm1	B6	1.84601	8.7279e-07	0.0158534		Lyst	MRL	0.606386	4.31118e-13	7.83083e-09		Hspa8	B6	0.794019	1.42153e-42	2.58206e-38
Ccl6	B6	0.866765	8.11987e-197	1.47489e-192		Cd300ld	B6	1.94004	5.06939e-15	9.20803e-11		Txnip	MRL	0.597527	1.54904e-15	2.81367e-11		Trim12a	B6	0.782873	7.68544e-113	1.39598e-108
Dhx40	B6	0.861641	6.88879e-106	1.25128e-101		Trim12a	B6	2.11981	1.33391e-13	2.42291e-09		Gm3728	MRL	0.596291	2.90353e-35	5.27396e-31		Wfdc17	B6	0.754838	6.40326e-08	0.00116309
Klhdc4	B6	0.852023	6.62556e-116	1.20347e-111		Oasl2	B6	2.20244	4.67178e-14	8.48583e-10		Cebpd	MRL	0.594839	3.26523e-22	5.93096e-18		Fos	B6	0.754326	6.46494e-33	1.17429e-28
Ier3	B6	0.831183	1.04701e-83	1.9018e-79		Ifi204	B6	2.54966	3.88736e-16	7.06101e-12		Ctsd	MRL	0.588997	2.48331e-12	4.51069e-08		Rbfa	B6	0.73839	7.75366e-70	1.40837e-65
Ly6e	B6	0.803907	1.74874e-77	3.1764e-73		Gsr	B6	2.59753	3.10255e-23	5.63547e-19		Olr1	MRL	0.574785	9.25523e-14	1.68112e-09		Pmvk	B6	0.715166	1.33999e-30	2.43396e-26
Rp9	B6	0.800739	1.00781e-111	1.83058e-107		Slpi	B6	3.70796	2.01305e-31	3.6565e-27		Ptpn6	MRL	0.572264	2.4584e-20	4.46544e-16		Arhgap31	B6	0.699509	1.00126e-93	1.81868e-89
Ss18l2	B6	0.796799	4.98165e-103	9.04867e-99								Lims1	MRL	0.562442	8.55688e-16	1.55427e-11		Acpp	B6	0.685026	5.60245e-49	1.01763e-44
Rps2	B6	0.791817	3.26801e-150	5.93601e-146								Cstdc5	MRL	0.560903	5.4374e-12	9.87649e-08		Ss18l2	B6	0.671726	5.77157e-51	1.04835e-46
Ighm	B6	0.789892	1.70204e-110	3.09159e-106								Hipk1	MRL	0.559149	4.45989e-16	8.10095e-12		Cd93	B6	0.667845	2.48761e-45	4.5185e-41
Cd14	B6	0.780792	3.46063e-105	6.28589e-101								Mogat2	MRL	0.557295	5.99419e-18	1.08878e-13		Sh2b2	B6	0.644868	1.38645e-55	2.51834e-51
Sh3bgrl3	B6	0.774899	2.78426e-194	5.05733e-190								Samhd1	MRL	0.556965	1.28124e-16	2.32724e-12		Dhx40	B6	0.632026	7.78818e-60	1.41464e-55
Rpl37	B6	0.769716	3.99821e-114	7.26235e-110								Cmc2	MRL	0.556538	6.14311e-31	1.11583e-26		Ifitm3	B6	0.629915	3.37617e-65	6.13248e-61
Capg	B6	0.768988	2.54905e-135	4.63009e-131								Sh2d3c	MRL	0.554894	3.4899e-10	6.33905e-06		Rps2	B6	0.622849	3.54911e-99	6.4466e-95
Oasl2	B6	0.765432	2.975e-122	5.40379e-118								Inhba	MRL	0.553078	1.87326e-12	3.40259e-08		Rhob	B6	0.609685	9.83737e-07	0.0178686
Zfp263	B6	0.764764	9.3728e-63	1.70248e-58								Tex15	MRL	0.551201	9.3643e-19	1.70093e-14		Rp9	B6	0.598783	7.17383e-51	1.30305e-46
Zfp36l1	B6	0.763589	2.86436e-78	5.20282e-74								Arg2	MRL	0.549091	7.7866e-12	1.41436e-07		Cd14	B6	0.597182	8.87655e-27	1.61234e-22
Rpl35a	B6	0.76225	3.37919e-100	6.13796e-96								Vsir	MRL	0.545053	1.97034e-21	3.57892e-17		H2afz	B6	0.595013	1.52697e-17	2.77359e-13
Rpl27	B6	0.739759	1.22267e-89	2.22085e-85								Irf2bp2	MRL	0.542483	1.41353e-14	2.56753e-10		Gm20406	B6	0.592634	4.56458e-80	8.29111e-76
Lilra6	B6	0.736052	2.36054e-121	4.28768e-117								Gigyf2	MRL	0.53484	3.73216e-19	6.7791e-15		Stat4	B6	0.588992	4.12129e-59	7.48591e-55
D8Ertd738e	B6	0.728603	6.6452e-126	1.20703e-121								Anxa3	MRL	0.528232	3.75055e-24	6.8125e-20		Isy1	B6	0.57984	4.55886e-22	8.28072e-18
Rpl23	B6	0.70357	7.83318e-112	1.42282e-107								Rhou	MRL	0.519548	1.10043e-15	1.99883e-11		Rpl30	B6	0.562191	3.25871e-54	5.91912e-50
Il1b	B6	0.698266	1.6279e-114	2.95692e-110								Adam17	MRL	0.51636	1.10274e-16	2.00301e-12		D8Ertd738e	B6	0.555253	5.08347e-35	9.23362e-31
Rpl30	B6	0.697575	1.26997e-101	2.30677e-97								Cd52	MRL	0.516299	6.67246e-38	1.21199e-33		Hjurp	B6	0.550663	4.26132e-40	7.74025e-36
Pmvk	B6	0.69381	3.25267e-29	5.90814e-25								Slfn4	MRL	0.51601	1.19684e-11	2.17394e-07		Rpl26	B6	0.547486	6.3797e-44	1.15881e-39
Nrros	B6	0.671238	3.09218e-63	5.61663e-59								Hmgb2	MRL	0.510947	2.17705e-24	3.9544e-20		Cox7c	B6	0.543507	2.08759e-42	3.7919e-38
Adgrg3	B6	0.670532	7.46387e-67	1.35574e-62								Slco4c1	MRL	0.510748	2.36028e-13	4.28722e-09		Ighm	B6	0.542296	1.14604e-52	2.08167e-48
Isy1	B6	0.666046	8.74317e-50	1.58811e-45								Kpna4	MRL	0.510248	2.38384e-09	4.33e-05		Ubc	B6	0.537574	1.88813e-29	3.4296e-25
Trim30d	B6	0.662492	1.20533e-107	2.18936e-103								Rnf149	MRL	0.496281	2.062e-12	3.74541e-08		Sh3bgrl3	B6	0.533612	3.53809e-95	6.42659e-91
Trim30b	B6	0.655473	1.16476e-66	2.11567e-62								Picalm	MRL	0.49622	3.6799e-09	6.68417e-05		Rab6a	B6	0.532477	2.76451e-35	5.02146e-31
Resf1	B6	0.646224	2.09875e-74	3.81218e-70								Wsb1	MRL	0.494442	1.08985e-11	1.9796e-07		Rpl27	B6	0.530696	1.79185e-38	3.25471e-34
Rtp4	B6	0.639668	1.75908e-51	3.1952e-47								Il16	MRL	0.489569	2.67919e-13	4.86649e-09		Ltf	B6	0.523142	2.79228e-16	5.07189e-12
Pdcd6	B6	0.636497	2.97143e-36	5.39731e-32								Rflnb	MRL	0.486387	2.40357e-14	4.36584e-10		Cwc25	B6	0.505293	1.22113e-13	2.21806e-09
Atox1	B6	0.623702	3.39588e-57	6.16828e-53								Pdzd8	MRL	0.48533	2.24593e-11	4.0795e-07		Gpr132	B6	0.501279	6.84871e-65	1.244e-60
Atp5md	B6	0.622841	5.26277e-20	9.55929e-16								Ppp2r5a	MRL	0.481808	8.48091e-17	1.54047e-12		Rpl35a	B6	0.499084	1.67635e-40	3.04492e-36
Rpl26	B6	0.621941	1.22034e-58	2.21662e-54								Mctp1	MRL	0.479201	5.30806e-12	9.64155e-08		Olfml2b	B6	0.497849	5.95687e-73	1.08201e-68
Trim30a	B6	0.596836	2.2736e-47	4.12976e-43								Glo1	MRL	0.478359	2.00051e-20	3.63372e-16		Fosl1	B6	0.496482	1.17744e-28	2.1387e-24
Gda	B6	0.587189	5.03578e-66	9.14699e-62								Rgs18	MRL	0.475018	5.31795e-13	9.65952e-09		Ngp	B6	0.484988	4.2899e-20	7.79218e-16
Ankrd33b	B6	0.583692	5.8656e-63	1.06543e-58								Zmpste24	MRL	0.47446	2.66497e-07	0.00484065		Gda	B6	0.474027	6.96103e-33	1.2644e-28
Fas	B6	0.581505	4.63978e-41	8.4277e-37								Lgals3	MRL	0.473117	1.51371e-23	2.7495e-19		Rpl37	B6	0.467282	6.65755e-27	1.20928e-22
Rps8	B6	0.578285	1.11962e-49	2.03369e-45								Atp6v1g1	MRL	0.473089	5.49081e-18	9.97351e-14		Cebpz	B6	0.461144	1.71942e-21	3.12316e-17
Ubc	B6	0.574513	8.877e-78	1.61242e-73								Pnpla8	MRL	0.46777	4.34939e-13	7.90023e-09		Pilrb1	B6	0.460343	4.37989e-65	7.95563e-61
Traf1	B6	0.572603	3.62351e-25	6.58175e-21								Sh3bp5	MRL	0.467441	3.19883e-13	5.81036e-09		Ldha	B6	0.450982	6.48518e-25	1.17797e-20
Cyb5r4	B6	0.570964	2.93283e-52	5.32719e-48								Fam107b	MRL	0.467417	1.41733e-13	2.57443e-09		Lilra6	B6	0.449671	9.42738e-44	1.71239e-39
BC031181	B6	0.56353	7.82809e-36	1.42189e-31								Rplp0	MRL	0.462149	3.05706e-19	5.55285e-15		Rps18	B6	0.448563	4.22312e-68	7.67088e-64
Ifi204	B6	0.562454	1.55237e-92	2.81973e-88								Tecr	MRL	0.460856	2.04833e-18	3.72058e-14		Stim1	B6	0.446751	3.75051e-32	6.81242e-28
Rps3a1	B6	0.559569	2.51413e-52	4.56666e-48								Cd44	MRL	0.456778	5.79459e-18	1.05253e-13		Cystm1	B6	0.440945	9.21463e-33	1.67374e-28
Drap1	B6	0.557785	2.55844e-48	4.64714e-44								Hhex	MRL	0.455129	1.57554e-10	2.8618e-06		Rpl13	B6	0.435643	6.1931e-26	1.12491e-21
Smox	B6	0.556603	5.11298e-47	9.28722e-43								Actn1	MRL	0.45185	1.63244e-14	2.96517e-10		Rpl23	B6	0.434608	1.42474e-34	2.58789e-30
Smchd1	B6	0.556042	1.10709e-19	2.01092e-15								Myo1f	MRL	0.450636	1.0719e-13	1.947e-09		Rpl34	B6	0.430524	4.32598e-36	7.8577e-32
Stat4	B6	0.554941	3.14979e-69	5.72128e-65								Nisch	MRL	0.444118	6.08878e-10	1.10597e-05		Mmp8	B6	0.424903	1.27376e-42	2.31365e-38
Abca1	B6	0.549451	4.63917e-43	8.42659e-39								Ripor2	MRL	0.439875	2.677e-14	4.86251e-10		Tmod3	B6	0.422387	5.10025e-25	9.26409e-21
Rpl13	B6	0.544606	5.20816e-52	9.4601e-48								Sh3glb1	MRL	0.436855	4.10442e-14	7.45526e-10		Resf1	B6	0.421547	5.76012e-18	1.04627e-13
Amer2	B6	0.544038	2.96794e-46	5.39097e-42								Manea	MRL	0.435883	7.28176e-13	1.32266e-08		Man1b1	B6	0.411472	5.61223e-21	1.0194e-16
1700017B05Rik	B6	0.542516	1.51568e-32	2.75308e-28								2024-03-07	MRL	0.432234	1.17162e-08	0.000212813		Antxr2	B6	0.410207	7.0513e-13	1.2808e-08
Dennd4a	B6	0.541903	1.67755e-36	3.0471e-32								Mkrn1	MRL	0.425646	4.98414e-13	9.05319e-09		Rpl24	B6	0.405111	9.10564e-24	1.65395e-19
Rab6a	B6	0.541691	2.01575e-41	3.66141e-37								Mbnl2	MRL	0.424744	5.14131e-07	0.00933868		Rpl6	B6	0.403519	1.95055e-20	3.54299e-16
Rps16	B6	0.540134	1.51031e-89	2.74332e-85								Arfgef1	MRL	0.42237	1.5672e-11	2.84666e-07		Ceacam1	B6	0.398805	1.07383e-20	1.95051e-16
Sp100	B6	0.539941	4.87958e-33	8.86327e-29								Klra17	MRL	0.418091	2.23377e-23	4.05742e-19		Chchd2	B6	0.397091	3.04206e-32	5.5256e-28
Man1b1	B6	0.538744	1.07727e-33	1.95675e-29								Cpne3	MRL	0.415664	5.30876e-12	9.64282e-08		Camp	B6	0.396678	2.03291e-09	3.69257e-05
Esyt2	B6	0.537545	8.50075e-43	1.54408e-38								Arrb2	MRL	0.415435	2.25508e-11	4.09612e-07		Trim30b	B6	0.394337	6.23675e-14	1.13284e-09
Arpc3	B6	0.536132	5.08944e-109	9.24447e-105								Ptbp3	MRL	0.412151	4.72312e-09	8.57907e-05		Arpc3	B6	0.394066	2.17416e-39	3.94914e-35
Ell2	B6	0.527316	6.96745e-47	1.26557e-42								Ckap4	MRL	0.410217	1.1556e-11	2.09904e-07		Srp9	B6	0.392604	3.13789e-19	5.69966e-15
Krt83	B6	0.527305	1.37465e-12	2.49691e-08								Lasp1	MRL	0.409603	3.82198e-14	6.94225e-10		Hsd11b1	B6	0.390025	2.5239e-18	4.58441e-14
Cox17	B6	0.526989	8.24138e-44	1.49696e-39								Celf2	MRL	0.408944	1.26146e-08	0.000229132		Rnf144a	B6	0.38893	3.14362e-17	5.71007e-13
Socs3	B6	0.52264	5.02863e-18	9.134e-14								Ogfrl1	MRL	0.407136	5.26351e-11	9.56064e-07		H2-D1	B6	0.38566	7.08698e-36	1.28728e-31
Rps11	B6	0.521291	9.18774e-41	1.66886e-36								Setd1b	MRL	0.403583	7.47303e-13	1.3574e-08		Oscp1	B6	0.383876	3.64588e-22	6.62237e-18
Dynll1	B6	0.520896	2.45742e-18	4.46366e-14								Ndufa12	MRL	0.402265	5.32377e-15	9.6701e-11		Ifi27l2a	B6	0.383658	2.0235e-07	0.00367548
Gfod1	B6	0.518089	1.1201e-30	2.03454e-26								Rilpl2	MRL	0.399653	1.18442e-08	0.000215138		Rpl28	B6	0.380488	4.02557e-21	7.31204e-17
Map1lc3b	B6	0.51687	2.50322e-94	4.54686e-90								Klf6	MRL	0.398765	1.22951e-10	2.23328e-06		Ldhc	B6	0.370828	4.54929e-10	8.26333e-06
Rps7	B6	0.515879	1.63226e-35	2.96484e-31								Megf9	MRL	0.397733	8.58415e-12	1.55922e-07		Dnaja1	B6	0.369794	5.34773e-08	0.000971362
Hilpda	B6	0.515533	5.48174e-16	9.95704e-12								Stk10	MRL	0.396513	1.8698e-09	3.3963e-05		Snx20	B6	0.369503	9.66061e-14	1.75475e-09
Iscu	B6	0.508575	1.41646e-36	2.57285e-32								Ddx3x	MRL	0.395904	3.94601e-09	7.16752e-05		Dhrs7	B6	0.368796	4.48004e-28	8.13754e-24
Slc11a1	B6	0.50341	6.56962e-18	1.19331e-13								Il17ra	MRL	0.395768	3.65102e-10	6.63171e-06		Rps8	B6	0.36874	1.77534e-19	3.22472e-15
Ubald2	B6	0.503371	1.43349e-28	2.6038e-24								Gpr141	MRL	0.394429	1.24246e-08	0.000225681		Rps11	B6	0.365953	2.33983e-18	4.25006e-14
Malat1	B6	0.50314	4.15558e-201	7.54819e-197								Cybb	MRL	0.389071	9.25193e-18	1.68052e-13		Rps7	B6	0.364117	7.45005e-21	1.35323e-16
H2-D1	B6	0.502676	8.76344e-154	1.59179e-149								Ikzf1	MRL	0.386141	7.44734e-09	0.000135274		Gm14548	B6	0.362225	2.19895e-47	3.99418e-43
Selenon	B6	0.497787	3.05339e-42	5.54617e-38								Ncf1	MRL	0.384324	6.46922e-13	1.17507e-08		Plk2	B6	0.358346	1.08538e-24	1.97149e-20
Dennd1b	B6	0.495248	3.65716e-40	6.64287e-36								Lbr	MRL	0.384311	6.15291e-09	0.000111761		Rpl15	B6	0.354823	1.309e-18	2.37767e-14
H2-K1	B6	0.493953	2.0737e-39	3.76667e-35								Cd24a	MRL	0.382964	5.9704e-14	1.08446e-09		Rps24	B6	0.353005	4.33936e-27	7.88201e-23
Tnf	B6	0.491032	9.63903e-11	1.75083e-06								Akap13	MRL	0.382889	5.38822e-10	9.78716e-06		Nfu1	B6	0.351555	2.68903e-27	4.88435e-23
Rps24	B6	0.489285	4.66991e-42	8.48242e-38								Rcsd1	MRL	0.382202	7.7098e-09	0.000140041		Tnfaip8	B6	0.347678	5.80118e-16	1.05373e-11
Emd	B6	0.48027	3.0841e-27	5.60197e-23								Il1f9	MRL	0.381793	4.66879e-10	8.48039e-06		Fmo5	B6	0.339987	1.35468e-10	2.46065e-06
Antxr2	B6	0.478787	7.3228e-55	1.33011e-50								Cebpe	MRL	0.374643	2.41624e-11	4.38887e-07		Drap1	B6	0.339183	3.17482e-19	5.76674e-15
Cytip	B6	0.477721	1.76551e-32	3.20687e-28								Kif1b	MRL	0.373286	6.59832e-09	0.000119852		Phlda1	B6	0.338978	9.61501e-13	1.74647e-08
Rpl22	B6	0.476976	3.01109e-34	5.46934e-30								Arhgap15	MRL	0.373106	1.11827e-07	0.00203123		Rpl31	B6	0.337883	3.38438e-18	6.14738e-14
Mefv	B6	0.47687	3.89237e-33	7.0701e-29								Mcur1	MRL	0.372867	3.98325e-11	7.23517e-07		Adgrg3	B6	0.335797	1.96567e-14	3.57044e-10
Cd52	B6	0.474239	9.9278e-141	1.80329e-136								Kdm6b	MRL	0.371408	8.88954e-08	0.0016147		Atox1	B6	0.334387	5.23629e-15	9.5112e-11
Atp5e	B6	0.473399	8.51912e-44	1.54741e-39								Csf3r	MRL	0.369577	4.00786e-08	0.000727988		Rnf125	B6	0.333671	1.51646e-14	2.7545e-10
Il15	B6	0.469337	3.16309e-33	5.74544e-29								Arap3	MRL	0.369483	2.57924e-09	4.68493e-05		Sft2d1	B6	0.332668	3.76881e-37	6.84567e-33
Asph	B6	0.468412	2.3927e-21	4.34611e-17								Dnajb9	MRL	0.368112	7.79642e-07	0.0141614		Ctsl	B6	0.331655	1.217e-06	0.0221056
Phlda1	B6	0.468129	9.30263e-26	1.68973e-21								Ccpg1	MRL	0.367945	5.00469e-10	9.09052e-06		Atp5e	B6	0.330455	7.26027e-21	1.31876e-16
Rpl34	B6	0.467961	3.64632e-45	6.62318e-41								Pten	MRL	0.36735	1.46285e-09	2.65712e-05		Sp100	B6	0.329297	4.4426e-13	8.06953e-09
Pilrb1	B6	0.465279	2.42887e-76	4.41181e-72								Calm2	MRL	0.367149	2.67971e-10	4.86742e-06		Map1lc3b	B6	0.32924	5.71551e-12	1.03817e-07
Txnrd1	B6	0.465224	4.99632e-21	9.07531e-17								Gm39321	MRL	0.366226	3.54575e-12	6.4405e-08		Tmem40	B6	0.328535	2.48402e-18	4.51196e-14
Chchd2	B6	0.465213	2.11943e-44	3.84974e-40								Adss	MRL	0.365867	3.70908e-10	6.73718e-06		Nt5c2	B6	0.328082	5.53939e-14	1.00618e-09
Tmsb10	B6	0.462596	2.06501e-44	3.75089e-40								Usp39	MRL	0.365672	2.03636e-12	3.69885e-08		4933408B17Rik	B6	0.327435	8.11453e-30	1.47392e-25
Rpl11	B6	0.458744	7.25462e-31	1.31773e-26								Tmem216	MRL	0.365609	8.65641e-08	0.00157235		Rpl22l1	B6	0.327065	2.96047e-14	5.3774e-10
Oas3	B6	0.455801	1.24665e-32	2.26441e-28								Mmp25	MRL	0.365423	5.08083e-08	0.000922882		Nrros	B6	0.327045	6.29408e-23	1.14326e-18
Kansl1l	B6	0.449844	6.12814e-36	1.11311e-31								BC005537	MRL	0.365401	1.50779e-08	0.000273875		Bcl2l11	B6	0.326046	2.36809e-11	4.30141e-07
Pde4b	B6	0.44922	5.17028e-31	9.3913e-27								Trp53inp2	MRL	0.363507	2.98311e-07	0.00541852		Fas	B6	0.325261	7.74502e-10	1.4068e-05
Crem	B6	0.445788	3.01303e-27	5.47287e-23								Zyx	MRL	0.359921	5.47761e-09	9.94954e-05		Pomp	B6	0.325146	2.92649e-13	5.31568e-09
Rpl17	B6	0.442716	4.78808e-31	8.69707e-27								Slc16a6	MRL	0.359828	2.37554e-09	4.31492e-05		Cdk11b	B6	0.322879	1.18097e-11	2.14511e-07
Tnfaip6	B6	0.441074	2.24288e-45	4.07397e-41								Ptprc	MRL	0.358642	7.64554e-11	1.38874e-06		Cltc	B6	0.321827	1.0049e-11	1.82531e-07
Cpne2	B6	0.437732	2.61842e-24	4.7561e-20								Baz1a	MRL	0.357501	3.65585e-08	0.000664049		Rpl7a	B6	0.315853	1.58845e-14	2.88525e-10
Fau	B6	0.436109	1.12427e-132	2.04212e-128								Ubl3	MRL	0.35646	3.30344e-08	0.000600037		Atp5h	B6	0.315386	3.42291e-16	6.21737e-12
Adssl1	B6	0.435333	5.61124e-23	1.01923e-18								Ftl1	MRL	0.355721	2.70916e-09	4.92091e-05		Gk	B6	0.312995	1.02824e-10	1.8677e-06
Bcl2l11	B6	0.433814	1.49465e-22	2.71488e-18								Tnnt1	MRL	0.355004	1.1889e-09	2.15952e-05		Oas3	B6	0.312825	3.13824e-16	5.70029e-12
Cox7c	B6	0.433433	1.41457e-28	2.56943e-24								Eif4a2	MRL	0.354395	2.28616e-08	0.000415258		Rps19	B6	0.312108	5.31189e-14	9.64853e-10
Pttg1	B6	0.432516	1.99325e-50	3.62053e-46								Pdha1	MRL	0.35438	1.58936e-08	0.000288692		Trim25	B6	0.31195	1.08782e-13	1.97592e-09
Usp38	B6	0.431503	4.82294e-22	8.76038e-18								Mtpn	MRL	0.352494	3.55808e-07	0.0064629		Uqcrh	B6	0.311724	5.33134e-16	9.68384e-12
Rps26	B6	0.431201	2.18168e-26	3.9628e-22								L1cam	MRL	0.350861	2.56775e-15	4.66407e-11		Usp38	B6	0.308226	2.48273e-11	4.50964e-07
Rpl24	B6	0.43104	3.23726e-25	5.88016e-21								1810037I17Rik	MRL	0.350595	3.56604e-09	6.47736e-05		Crem	B6	0.308159	1.83637e-09	3.33559e-05
Slc7a11	B6	0.428705	2.38148e-39	4.32572e-35								Ctnnbip1	MRL	0.349808	2.08936e-11	3.79512e-07		Zfp36l1	B6	0.306337	1.30681e-15	2.3737e-11
Gngt2	B6	0.427384	1.36342e-20	2.47652e-16								Lsp1	MRL	0.349061	7.21229e-10	1.31004e-05		Il15	B6	0.305926	6.90108e-15	1.25351e-10
Rpl28	B6	0.424588	2.4608e-30	4.46979e-26								Msrb1	MRL	0.348988	4.89005e-11	8.88229e-07		Ubald2	B6	0.305776	4.71449e-09	8.56341e-05
Neat1	B6	0.417825	2.62568e-40	4.76928e-36								Mrfap1	MRL	0.348702	4.28057e-09	7.77523e-05		Rpl11	B6	0.305574	5.7128e-14	1.03767e-09
Id1	B6	0.415595	3.49475e-13	6.34787e-09								Kdm7a	MRL	0.347652	1.67647e-07	0.00304515		Odc1	B6	0.304058	2.65798e-15	4.82795e-11
Pik3ap1	B6	0.415586	1.66999e-32	3.03336e-28								Casp3	MRL	0.347123	2.36574e-08	0.000429713		Rps13	B6	0.302824	7.78456e-20	1.41399e-15
Lrrc25	B6	0.414907	5.40538e-19	9.81833e-15								Cxcr4	MRL	0.345788	1.75228e-10	3.18285e-06		Arl2bp	B6	0.297217	7.94028e-10	1.44227e-05
Rps9	B6	0.414136	3.28185e-74	5.96115e-70								Serpinb1a	MRL	0.345029	2.28664e-09	4.15346e-05		BC031181	B6	0.295004	1.37465e-09	2.49692e-05
Nlrp3	B6	0.413005	4.31392e-25	7.8358e-21								Atf3	MRL	0.344161	2.11109e-08	0.000383459		Gfod1	B6	0.29334	2.63913e-07	0.00479371
Rpl32	B6	0.410898	4.11462e-23	7.47379e-19								Ethe1	MRL	0.342825	2.13763e-11	3.8828e-07		Bnip3l	B6	0.291817	2.31589e-12	4.20658e-08
Rps10	B6	0.41059	4.09958e-41	7.44647e-37								Rock2	MRL	0.340804	2.32138e-07	0.00421655		Rpl22	B6	0.289254	1.3681e-14	2.48502e-10
Tiparp	B6	0.407306	7.33717e-14	1.33272e-09								Stag2	MRL	0.340549	8.60775e-07	0.0156351		Ell2	B6	0.28861	1.09985e-07	0.00199777
D1Ertd622e	B6	0.405894	3.66089e-28	6.64964e-24								Cd55	MRL	0.340016	2.7913e-10	5.07012e-06		Tst	B6	0.288453	6.66836e-18	1.21124e-13
Tmod3	B6	0.405744	2.43616e-25	4.42505e-21								Ddx3y	MRL	0.339406	1.97848e-07	0.00359371		mt-Co1	B6	0.286828	1.20685e-19	2.19212e-15
Tnfaip8	B6	0.402475	3.56504e-22	6.47554e-18								Wnk1	MRL	0.339182	7.49502e-07	0.013614		Esyt2	B6	0.284208	2.81941e-12	5.12118e-08
Slc9a3r1	B6	0.401674	4.19563e-20	7.62094e-16								Prex1	MRL	0.337185	7.09525e-11	1.28878e-06		Rpl19	B6	0.283301	1.17064e-12	2.12635e-08
Znrd1	B6	0.400752	5.24345e-45	9.5242e-41								Wasf2	MRL	0.336861	2.41792e-08	0.000439192		Naca	B6	0.28322	5.0415e-14	9.15738e-10
Rps19	B6	0.397978	2.2093e-19	4.01298e-15								Sun2	MRL	0.334765	1.92035e-07	0.00348812		H2-Ke6	B6	0.281141	3.31311e-29	6.01793e-25
Atp11b	B6	0.396991	9.87265e-18	1.79327e-13								1700123O20Rik	MRL	0.333542	1.78389e-06	0.0324025		Pde4b	B6	0.280613	2.15149e-06	0.0390797
Nfkbia	B6	0.396343	6.15325e-16	1.11768e-11								Ocel1	MRL	0.331742	2.38372e-12	4.32979e-08		Rps4x	B6	0.279329	4.01957e-13	7.30115e-09
Gm34084	B6	0.394417	5.64788e-22	1.02588e-17								Nfe2l2	MRL	0.331353	1.13633e-08	0.000206403		Tmed5	B6	0.278649	2.87474e-09	5.22167e-05
Rps20	B6	0.39437	1.3113e-17	2.38184e-13								Smim10l1	MRL	0.330749	2.61871e-18	4.75662e-14		Polr1d	B6	0.277641	4.75002e-12	8.62794e-08
Msl2	B6	0.39421	1.63651e-18	2.97257e-14								Capza2	MRL	0.330655	4.84838e-10	8.8066e-06		Crlf2	B6	0.276542	1.04542e-11	1.8989e-07
Acod1	B6	0.393215	1.36082e-39	2.4718e-35								Vcl	MRL	0.330372	2.9449e-08	0.000534911		Rpl27a	B6	0.275427	3.98889e-15	7.24543e-11
Atp6v0c	B6	0.389128	2.74452e-30	4.98515e-26								Lpl	MRL	0.329717	4.17417e-21	7.58196e-17		Rpl32	B6	0.274245	5.93967e-11	1.07888e-06
Fbxo31	B6	0.388834	8.99887e-21	1.63455e-16								Mxd1	MRL	0.328028	8.8126e-10	1.60072e-05		Elovl7	B6	0.274172	5.14552e-40	9.34632e-36
Tspan13	B6	0.387811	1.98744e-20	3.60999e-16								Btbd9	MRL	0.327525	2.05027e-07	0.00372411		Tcf25	B6	0.273987	7.09064e-08	0.00128794
Rpl7	B6	0.382676	1.74083e-19	3.16204e-15								Pla2g7	MRL	0.325923	3.0705e-08	0.000557726		Sec22c	B6	0.272638	1.41747e-22	2.57469e-18
Nt5c2	B6	0.379475	7.94549e-19	1.44322e-14								Prkcd	MRL	0.325236	9.51672e-08	0.00172862		Rpl18a	B6	0.271704	4.82507e-14	8.76425e-10
Cfp	B6	0.378874	6.16968e-21	1.12066e-16								Bmpr1a	MRL	0.32422	5.89524e-11	1.07081e-06		Hdc	B6	0.26998	2.50499e-15	4.55006e-11
Isg20	B6	0.378002	1.81304e-21	3.2932e-17								Clec5a	MRL	0.324216	4.25774e-09	7.73376e-05		Hilpda	B6	0.267863	6.72768e-07	0.0122202
Cast	B6	0.373577	2.83394e-20	5.14757e-16								Marcks	MRL	0.323169	1.76611e-09	3.20797e-05		Ppp1r11	B6	0.267019	5.1676e-11	9.38642e-07
Cdk11b	B6	0.372078	6.29147e-18	1.14278e-13								Nod1	MRL	0.322932	1.16842e-09	2.12233e-05		Nucb2	B6	0.266219	4.6854e-15	8.51055e-11
Jak2	B6	0.370454	3.29528e-18	5.98554e-14								Pde2a	MRL	0.321336	7.51206e-07	0.0136449		Smdt1	B6	0.264906	1.59416e-14	2.89564e-10
Uqcr10	B6	0.368163	4.56386e-22	8.28979e-18								Apbb1ip	MRL	0.320431	1.121e-06	0.0203618		Rps26	B6	0.264549	6.82013e-11	1.23881e-06
Trim25	B6	0.367497	5.5716e-17	1.01203e-12								Ccdc88c	MRL	0.320315	3.11324e-07	0.0056549		Eef1a1	B6	0.262949	9.45259e-13	1.71697e-08
Rpl27a	B6	0.367133	3.13834e-27	5.70049e-23								Fam49b	MRL	0.319826	1.25865e-08	0.000228622		Lcor	B6	0.262133	6.32927e-14	1.14965e-09
Nfkbie	B6	0.364613	2.88181e-13	5.23451e-09								Gm20559	MRL	0.319769	3.1545e-10	5.72984e-06		Rpl17	B6	0.262101	7.21615e-11	1.31074e-06
Cnbp	B6	0.363633	1.94257e-18	3.52849e-14								Cmtm6	MRL	0.319233	8.77738e-09	0.000159432		Trim30a	B6	0.260747	2.32221e-13	4.21806e-09
Tnfrsf1b	B6	0.362783	9.01259e-20	1.63705e-15								Rnf130	MRL	0.317852	9.01863e-09	0.000163814		Osm	B6	0.259231	1.16897e-06	0.0212332
Csf2rb	B6	0.362207	8.04495e-18	1.46128e-13								Cnn2	MRL	0.31694	6.03362e-09	0.000109595		Tmem128	B6	0.259215	2.15844e-27	3.9206e-23
Pcgf5	B6	0.360961	2.09521e-20	3.80574e-16								Ppp1r12a	MRL	0.316894	1.8677e-06	0.0339249		Pycard	B6	0.258783	9.50781e-15	1.727e-10
Bnip3l	B6	0.360954	5.4846e-18	9.96222e-14								Gm16286	MRL	0.31654	2.58691e-06	0.0469886		Uqcr10	B6	0.257433	2.84037e-11	5.15924e-07
Tpd52	B6	0.359968	1.20311e-57	2.18533e-53								Arhgap9	MRL	0.316351	5.34106e-07	0.00970151		Tsc22d3	B6	0.256779	3.7482e-07	0.00680823
Galnt11	B6	0.359363	3.1753e-26	5.76762e-22								Ppp2r1a	MRL	0.315498	6.5154e-07	0.0118346		Aoah	B6	0.255687	1.13423e-21	2.06022e-17
Rps13	B6	0.358838	2.72231e-24	4.9448e-20								Gnb2	MRL	0.315336	1.01825e-10	1.84955e-06		Eif2ak2	B6	0.255138	1.94834e-31	3.53896e-27
Ctsz	B6	0.357587	1.27922e-11	2.32357e-07								Hlx	MRL	0.314364	3.64329e-08	0.000661768		Rps3a1	B6	0.254154	4.04983e-12	7.35612e-08
Rdh12	B6	0.356791	3.85375e-15	6.99995e-11								Med13l	MRL	0.313963	5.08212e-07	0.00923116		Cox7b	B6	0.253719	4.10401e-10	7.45452e-06
Rpl18a	B6	0.356753	1.06187e-26	1.92878e-22								Uhrf1bp1l	MRL	0.313604	1.6074e-07	0.00291967		Tspo	B6	0.253505	1.08199e-07	0.00196532
Klf7	B6	0.356422	1.3408e-12	2.43544e-08								Nfam1	MRL	0.312591	5.2725e-07	0.00957696		Rps15a	B6	0.253438	8.44662e-11	1.53424e-06
Plaur	B6	0.355391	1.35458e-12	2.46046e-08								Zc3h12a	MRL	0.31239	1.43893e-06	0.0261368		Rpl7	B6	0.251694	3.54293e-10	6.43538e-06
Bcl2l1	B6	0.35473	2.33595e-17	4.24301e-13								Trappc2l	MRL	0.312	1.59062e-08	0.00028892		Malat1	B6	0.250639	1.28486e-19	2.33381e-15
Rps21	B6	0.35459	2.00086e-19	3.63437e-15								Dbi	MRL	0.310762	4.15924e-07	0.00755485		Cstdc5	MRL	2.52415	3.31497e-172	6.0213e-168
Optn	B6	0.353909	3.16136e-15	5.74229e-11								Fli1	MRL	0.310755	4.35532e-08	0.0007911		Id2	MRL	2.05932	7.51043e-214	1.36419e-209
Rpl19	B6	0.35318	2.08759e-19	3.7919e-15								Capza1	MRL	0.309788	2.4553e-07	0.0044598		Cd3d	MRL	1.73755	2.30275e-299	4.18271e-295
Dusp1	B6	0.35099	1.68087e-25	3.05314e-21								Grk2	MRL	0.308763	3.19972e-09	5.81198e-05		Ctse	MRL	1.53093	5.70147e-283	1.03562e-278
Gk	B6	0.349369	4.83071e-17	8.77451e-13								Nhsl2	MRL	0.308626	1.64811e-07	0.00299362		Cstdc6	MRL	1.3892	6.45012e-128	1.1716e-123
Ugcg	B6	0.348199	3.01334e-17	5.47343e-13								Ptp4a2	MRL	0.3086	5.10781e-08	0.000927782		Ccrl2	MRL	1.34377	5.74603e-60	1.04371e-55
Uqcrh	B6	0.348115	5.72798e-21	1.04043e-16								Agpat2	MRL	0.308525	8.35841e-07	0.0151822		Stfa3	MRL	1.23059	6.8083e-41	1.23666e-36
Eef1b2	B6	0.346897	1.33516e-14	2.42518e-10								Stx11	MRL	0.308519	2.08024e-07	0.00377855		Adam17	MRL	1.18002	2.4168e-160	4.38988e-156
Atp6v0b	B6	0.341264	7.60368e-26	1.38113e-21								Gm10503	MRL	0.308007	3.51525e-21	6.3851e-17		Stfa2	MRL	1.09292	6.62942e-31	1.20417e-26
Naca	B6	0.340246	5.42255e-15	9.84951e-11								F630028O10Rik	MRL	0.305705	1.12312e-07	0.00204003		Ltb	MRL	1.05472	3.53832e-95	6.427e-91
Hdc	B6	0.338887	4.54193e-65	8.24997e-61								Mfsd14b	MRL	0.304466	1.38491e-06	0.0251554		Ccl4	MRL	1.00108	3.49547e-21	6.34917e-17
Cxcl2	B6	0.338463	4.02251e-32	7.3065e-28								Adk	MRL	0.303969	2.3945e-06	0.0434938		Il1r2	MRL	0.980026	7.59947e-68	1.38037e-63
Hjurp	B6	0.33703	1.81384e-32	3.29466e-28								Gm37800	MRL	0.303639	5.43383e-14	9.87002e-10		Gm3728	MRL	0.95724	7.17523e-134	1.30331e-129
Rps25	B6	0.335108	1.89748e-25	3.44658e-21								0610030E20Rik	MRL	0.30355	2.67034e-06	0.0485041		Plek	MRL	0.952758	1.91738e-67	3.48273e-63
Pirb	B6	0.334894	1.27026e-16	2.3073e-12								Rnase2a	MRL	0.302696	3.18013e-19	5.77638e-15		Lst1	MRL	0.95019	2.23124e-113	4.05283e-109
Rps12	B6	0.334644	8.5875e-28	1.55983e-23								Mrpl33	MRL	0.300115	5.79462e-07	0.0105253		Cstdc4	MRL	0.949384	2.36272e-30	4.29165e-26
Rpl15	B6	0.333807	1.06891e-12	1.94157e-08								Man2b1	MRL	0.295003	2.92932e-08	0.000532082		Cmc2	MRL	0.948938	2.25348e-132	4.09323e-128
Rps27a	B6	0.330852	1.90234e-51	3.45542e-47								Rmnd5a	MRL	0.29293	2.56089e-09	4.65159e-05		A530032D15Rik	MRL	0.935371	4.43089e-115	8.04826e-111
Agtpbp1	B6	0.330743	6.18513e-16	1.12347e-11								Actr2	MRL	0.292564	1.51863e-08	0.000275844		Basp1	MRL	0.910736	1.59169e-99	2.89115e-95
Sub1	B6	0.329833	1.50365e-13	2.73123e-09								Gpsm3	MRL	0.292528	2.11536e-07	0.00384233		Plekhn1	MRL	0.880785	6.66257e-139	1.21019e-134
Plgrkt	B6	0.328479	1.55532e-12	2.82508e-08								Fgr	MRL	0.292175	6.14434e-07	0.0111606		Emilin2	MRL	0.872209	4.53123e-87	8.23052e-83
Rpl39	B6	0.326512	2.64701e-15	4.80803e-11								Gtf2e2	MRL	0.290777	5.70724e-10	1.03666e-05		Gm10320	MRL	0.855929	6.25587e-164	1.13632e-159
Gpcpd1	B6	0.325223	1.08472e-14	1.97028e-10								Pgam1	MRL	0.289862	1.92312e-08	0.000349315		Olfm4	MRL	0.815607	2.31236e-22	4.20017e-18
Smdt1	B6	0.322586	9.05608e-15	1.64495e-10								Stard7	MRL	0.288912	1.05567e-09	1.91751e-05		Sorl1	MRL	0.755479	3.32383e-108	6.03741e-104
Cdadc1	B6	0.322491	4.01047e-20	7.28461e-16								Vmp1	MRL	0.288157	1.02252e-06	0.0185731		Ncf4	MRL	0.721631	4.74822e-100	8.62467e-96
Rps4x	B6	0.320255	4.15655e-10	7.54996e-06								Cap1	MRL	0.287549	3.32396e-08	0.000603765		Ctsd	MRL	0.718428	2.21727e-52	4.02744e-48
Ppp1r15a	B6	0.318307	2.025e-13	3.67822e-09								Fpr2	MRL	0.286337	2.95659e-07	0.00537034		Ppp2r5a	MRL	0.704721	1.25945e-84	2.28767e-80
Atp5j	B6	0.317887	5.43213e-12	9.86693e-08								Tpst2	MRL	0.286178	1.29292e-06	0.0234847		Dnah8	MRL	0.678547	2.11316e-102	3.83835e-98
Ttc39b	B6	0.316604	1.23723e-18	2.2473e-14								2024-09-09	MRL	0.284668	2.82113e-07	0.0051243		Wsb1	MRL	0.655425	5.50715e-39	1.00032e-34
Lcor	B6	0.315205	8.62033e-26	1.5658e-21								Gm35082	MRL	0.283968	2.76243e-22	5.01767e-18		Arg2	MRL	0.649967	2.7741e-57	5.03887e-53
Cux1	B6	0.314135	5.55698e-14	1.00937e-09								Tusc1	MRL	0.283351	3.01169e-08	0.000547043		Klra17	MRL	0.643852	2.56371e-72	4.65672e-68
Sra1	B6	0.313907	4.13028e-14	7.50224e-10								Sox13	MRL	0.280908	2.78544e-20	5.05948e-16		Myadm	MRL	0.633699	2.41264e-42	4.38233e-38
Rps29	B6	0.313435	1.06395e-15	1.93257e-11								Rnf167	MRL	0.280882	7.42138e-07	0.0134802		Txnip	MRL	0.632391	3.92019e-46	7.12064e-42
Tmcc1	B6	0.312271	6.30025e-11	1.14438e-06								Arap1	MRL	0.280718	9.07378e-09	0.000164816		Cyp4f18	MRL	0.63074	8.67394e-35	1.57553e-30
B2m	B6	0.309655	9.622e-27	1.74774e-22								Sntb2	MRL	0.279307	2.34123e-06	0.042526		Sh2d3c	MRL	0.630239	1.3779e-41	2.50282e-37
Rps15a	B6	0.30957	5.75858e-14	1.04599e-09								Hebp1	MRL	0.278307	3.04557e-20	5.53197e-16		Ccl3	MRL	0.620924	8.89707e-22	1.61606e-17
Elp1	B6	0.309418	2.3903e-22	4.34173e-18								Csnk1e	MRL	0.276104	1.43086e-06	0.0259902		Ogfrl1	MRL	0.603185	1.17338e-56	2.13132e-52
Ik	B6	0.309213	7.0439e-11	1.27945e-06								Flna	MRL	0.274937	5.34313e-07	0.00970526		Pgd	MRL	0.593233	3.74663e-71	6.80538e-67
Rpl18	B6	0.307609	1.21637e-14	2.20942e-10								Lcp1	MRL	0.27309	4.66059e-09	8.4655e-05		Slfn2	MRL	0.589192	7.1587e-47	1.30031e-42
Ezr	B6	0.306205	1.15923e-08	0.000210562								Stat3	MRL	0.272059	2.02389e-06	0.0367619		Il1rn	MRL	0.57769	1.41046e-23	2.56196e-19
Fcgr4	B6	0.305891	3.85857e-15	7.00871e-11								Rap1b	MRL	0.271948	1.81225e-08	0.000329178		Bcl2a1b	MRL	0.574457	3.92556e-29	7.13038e-25
Il13ra1	B6	0.305751	6.9854e-17	1.26883e-12								Gm7125	MRL	0.271412	1.40379e-22	2.54984e-18		Anxa1	MRL	0.574114	1.77806e-47	3.22968e-43
Nfkbid	B6	0.304358	6.96752e-09	0.000126558								Has2	MRL	0.271327	3.44129e-15	6.25076e-11		Tecr	MRL	0.563721	2.43803e-51	4.42844e-47
Tinf2	B6	0.304243	6.08598e-17	1.10546e-12								Msn	MRL	0.270671	1.93529e-06	0.0351526		Ppp1r3b	MRL	0.558439	2.87579e-35	5.22359e-31
Use1	B6	0.304128	8.8136e-10	1.6009e-05								Arid1a	MRL	0.269708	1.91062e-06	0.0347044		Hcar2	MRL	0.556741	6.71375e-13	1.21949e-08
AI839979	B6	0.303982	5.10242e-13	9.26803e-09								Ptk2b	MRL	0.269698	2.55472e-06	0.0464039		Ptpn6	MRL	0.553603	5.33555e-40	9.69149e-36
Rpl8	B6	0.303342	3.10783e-12	5.64506e-08								Hacd4	MRL	0.269302	2.05563e-07	0.00373384		Mctp1	MRL	0.551812	1.83023e-43	3.32443e-39
Psmb8	B6	0.300939	6.93641e-12	1.25993e-07								Acap2	MRL	0.269154	1.54499e-06	0.0280632		Mtus1	MRL	0.549818	1.8215e-43	3.30857e-39
Atp5d	B6	0.2999	2.31838e-12	4.2111e-08								Tbc1d2	MRL	0.268425	1.0386e-07	0.00188652		Zfp36l2	MRL	0.54971	9.72172e-25	1.76585e-20
Cebpz	B6	0.297312	7.12031e-11	1.29333e-06								Vasp	MRL	0.267229	1.12963e-08	0.000205186		Stfa2l1	MRL	0.548229	1.03739e-09	1.88431e-05
Rpl6	B6	0.297145	5.35781e-11	9.73192e-07								Mia2	MRL	0.267163	2.7116e-08	0.000492535		Slfn1	MRL	0.546156	1.25309e-31	2.27611e-27
Ndufa2	B6	0.295531	1.20359e-11	2.1862e-07								Arhgap25	MRL	0.267102	6.73489e-07	0.0122333		Nr4a3	MRL	0.545114	1.1487e-20	2.08651e-16
Tyrobp	B6	0.294956	8.29493e-89	1.50669e-84								Csprs	MRL	0.267081	1.08367e-15	1.96838e-11		Nampt	MRL	0.543835	5.01131e-33	9.10254e-29
Tpt1	B6	0.294876	4.77275e-48	8.66922e-44								1700047M11Rik	MRL	0.266108	1.79626e-07	0.00326272		Bend4	MRL	0.541576	3.91985e-49	7.12001e-45
Arf4	B6	0.291495	8.44039e-07	0.0153311								Ptprj	MRL	0.265313	2.52618e-08	0.000458855		Slc40a1	MRL	0.538722	3.45424e-30	6.27428e-26
Clec2d	B6	0.291264	6.28861e-13	1.14226e-08								Vgll4	MRL	0.26438	1.06455e-10	1.93364e-06		Hmox1	MRL	0.533062	1.14326e-23	2.07662e-19
Ddx6	B6	0.290081	3.49962e-16	6.35672e-12								Mapk14	MRL	0.263588	7.63906e-07	0.0138756		Lyst	MRL	0.53229	1.28993e-39	2.34303e-35
Hspa4	B6	0.288166	3.15705e-07	0.00573446								Csnk1a1	MRL	0.263339	2.56545e-07	0.00465989		Rilpl2	MRL	0.530652	8.3273e-31	1.51257e-26
Fosb	B6	0.287637	9.99834e-10	1.8161e-05								Rnf11	MRL	0.261549	1.13701e-06	0.0206526		Sema4d	MRL	0.529065	1.79264e-30	3.25615e-26
Crlf2	B6	0.287517	6.01463e-10	1.0925e-05								Fam71b	MRL	0.260854	1.40435e-15	2.55086e-11		Ctnnbip1	MRL	0.528785	2.12835e-45	3.86593e-41
Prdx5	B6	0.285932	1.10412e-18	2.00552e-14								Tctex1d2	MRL	0.260025	2.21009e-11	4.0144e-07		L1cam	MRL	0.527704	3.69396e-57	6.70971e-53
Scnn1a	B6	0.285219	4.2238e-18	7.67212e-14								Mtus1	MRL	0.259928	2.7554e-07	0.00500491		Npepps	MRL	0.527051	2.54841e-36	4.62893e-32
Ramp1	B6	0.282263	6.41374e-12	1.16499e-07								Sytl1	MRL	0.258804	2.6076e-12	4.73645e-08		Hist1h1c	MRL	0.527033	3.76848e-20	6.84507e-16
Rpl23a	B6	0.281408	5.31111e-14	9.6471e-10								Bcl6	MRL	0.257001	8.4264e-07	0.0153057		Pten	MRL	0.525976	2.42187e-43	4.39909e-39
Rnf125	B6	0.281283	9.54072e-12	1.73298e-07								Pfn1	MRL	0.256625	2.8457e-13	5.16892e-09		Hipk1	MRL	0.513064	1.67605e-35	3.04439e-31
Srpk2	B6	0.280953	3.28317e-09	5.96356e-05								Smc6	MRL	0.25523	1.59138e-08	0.000289058		Ccr1	MRL	0.511801	2.81632e-46	5.11557e-42
Rps17	B6	0.28049	3.17838e-08	0.000577322								Ing1	MRL	0.253793	3.57725e-07	0.00649772		Cd84	MRL	0.511679	1.04561e-31	1.89925e-27
Dapp1	B6	0.280445	1.29982e-11	2.36099e-07								Myadm	MRL	0.253725	2.66267e-07	0.00483648		Gm39321	MRL	0.510369	5.61515e-43	1.01994e-38
Pfdn5	B6	0.27896	4.67707e-15	8.49544e-11								Vezf1	MRL	0.252734	1.3639e-06	0.0247739		Glrx	MRL	0.510269	5.9916e-55	1.08831e-50
Nedd8	B6	0.278822	6.38394e-11	1.15958e-06								Coro1a	MRL	0.250992	1.10631e-10	2.0095e-06		Gigyf2	MRL	0.505391	2.12819e-46	3.86564e-42
Rpl13a	B6	0.278756	6.02171e-09	0.000109378								Zfp949	MRL	0.250477	2.52117e-07	0.00457945		Irak2	MRL	0.50539	7.36508e-30	1.33779e-25
Washc2	B6	0.27847	2.09831e-07	0.00381137								Sh3bp1	MRL	0.250473	8.58468e-08	0.00155932		Lgals3	MRL	0.505023	3.89693e-85	7.07839e-81
Rpl31	B6	0.278039	4.05531e-16	7.36607e-12								Capg	B6	1.7205	8.2103e-88	1.49132e-83		Hbb-bs	MRL	0.499614	1.75833e-27	3.19384e-23
Tomm6	B6	0.277614	2.61152e-11	4.74357e-07								Slpi	B6	1.69241	3.63114e-52	6.5956e-48		C130026I21Rik	MRL	0.498381	1.19314e-75	2.16723e-71
Tox4	B6	0.274259	2.38193e-09	4.32654e-05								Chil3	B6	1.6642	7.94466e-96	1.44307e-91		Fam107b	MRL	0.497294	7.86477e-44	1.42856e-39
Rell1	B6	0.27418	9.99444e-12	1.81539e-07								Rpl29	B6	1.45444	2.04818e-79	3.72031e-75		F630028O10Rik	MRL	0.494316	6.72608e-31	1.22172e-26
Srp9	B6	0.274098	3.27412e-10	5.94712e-06								Itgb2l	B6	1.25045	6.5539e-62	1.19045e-57		Pdzd8	MRL	0.485145	1.65272e-31	3.00199e-27
Ndufa3	B6	0.272566	1.5064e-11	2.73623e-07								Sec61b	B6	1.23843	4.96061e-64	9.01045e-60		Osgin1	MRL	0.484746	2.92094e-24	5.30559e-20
Gm48302	B6	0.27107	1.06165e-10	1.92838e-06								Olfml2b	B6	1.22526	2.55168e-61	4.63488e-57		Gcnt1	MRL	0.480661	5.17225e-31	9.39488e-27
Tcf25	B6	0.270851	1.53219e-08	0.000278307								Rpl21	B6	1.21131	5.98654e-69	1.0874e-64		Rplp0	MRL	0.478207	8.58325e-46	1.55906e-41
4732465J04Rik	B6	0.27068	1.88992e-06	0.0343286								Dgat1	B6	1.16833	4.34551e-42	7.89318e-38		Cebpd	MRL	0.478019	1.24957e-29	2.26971e-25
Psmb5	B6	0.269853	3.50458e-14	6.36572e-10								Atp6v1e1	B6	1.14275	4.65875e-47	8.46215e-43		Atp6v1g1	MRL	0.476505	4.44909e-62	8.08134e-58
Braf	B6	0.269064	1.70948e-07	0.0031051								Krt83	B6	1.13851	3.04398e-21	5.52908e-17		BC005537	MRL	0.474922	1.93745e-32	3.51919e-28
Cd80	B6	0.268182	3.48439e-10	6.32904e-06								Fos	B6	1.11963	1.56818e-14	2.84843e-10		Atp1b3	MRL	0.473833	6.66207e-32	1.2101e-27
Cdk2ap2	B6	0.267217	1.62655e-15	2.95447e-11								Rps18	B6	1.09913	9.26575e-58	1.68303e-53		mt-Nd2	MRL	0.472909	5.36595e-24	9.74672e-20
Rps14	B6	0.265425	5.70037e-11	1.03542e-06								Gsr	B6	1.07545	6.27073e-57	1.13902e-52		Kpna4	MRL	0.471011	5.00595e-29	9.0928e-25
Ctsh	B6	0.264299	3.55325e-09	6.45412e-05								Efhd2	B6	1.05814	8.3576e-46	1.51807e-41		Pla2g7	MRL	0.469979	6.55696e-31	1.19101e-26
Cox7a2l	B6	0.263825	2.28703e-08	0.000415416								Tmsb10	B6	1.04529	7.25285e-33	1.31741e-28		Wnk1	MRL	0.469095	1.54632e-24	2.80874e-20
Nup98	B6	0.263389	1.41782e-06	0.0257534								Gadd45a	B6	0.985262	1.54889e-12	2.8134e-08		Stk17b	MRL	0.466379	2.88346e-40	5.23752e-36
Cyld	B6	0.262773	1.5154e-09	2.75258e-05								Rbfa	B6	0.949594	8.96791e-35	1.62893e-30		Il16	MRL	0.463903	3.43842e-30	6.24555e-26
Ssr4	B6	0.261159	9.5792e-10	1.73997e-05								Tnfaip6	B6	0.930747	8.27415e-14	1.50292e-09		Pim1	MRL	0.46178	8.12782e-16	1.47634e-11
Gm21188	B6	0.261098	6.78183e-16	1.23185e-11								Rps2	B6	0.897344	4.40162e-49	7.99511e-45		Mpeg1	MRL	0.4608	2.94531e-21	5.34986e-17
Riok3	B6	0.261034	3.16722e-13	5.75295e-09								Cd14	B6	0.896188	7.26032e-16	1.31876e-11		Atp2b1	MRL	0.460137	1.10458e-17	2.00635e-13
Cox8a	B6	0.259762	1.22095e-19	2.21773e-15								Pdcd6	B6	0.877087	2.24085e-12	4.07028e-08		Anxa3	MRL	0.459587	4.52565e-26	8.22038e-22
Jdp2	B6	0.259708	9.2389e-10	1.67815e-05								Acpp	B6	0.863241	1.27929e-23	2.3237e-19		Hhex	MRL	0.457034	3.49e-29	6.33923e-25
Ppp1r11	B6	0.259463	8.36612e-09	0.000151962								H2afz	B6	0.829698	2.94477e-27	5.34887e-23		Tlr2	MRL	0.455646	2.01632e-19	3.66245e-15
Uqcrq	B6	0.25806	6.94459e-10	1.26142e-05								Rasa2	B6	0.774177	1.88041e-17	3.41558e-13		Fpr2	MRL	0.454342	1.04669e-29	1.90121e-25
Adprh	B6	0.257719	2.10207e-12	3.8182e-08								Prkar2a	B6	0.741054	1.55846e-28	2.83079e-24		Lims1	MRL	0.4535	1.12211e-27	2.03821e-23
Ralgapa1	B6	0.253253	2.67203e-06	0.0485348								Cdadc1	B6	0.733718	7.09195e-18	1.28818e-13		St3gal6	MRL	0.448905	1.1197e-30	2.03382e-26
Rel	B6	0.252877	6.26694e-09	0.000113833								Acvrl1	B6	0.708582	3.46764e-21	6.29861e-17		Anxa6	MRL	0.448522	9.38409e-58	1.70453e-53
Slc25a33	B6	0.251592	4.42052e-07	0.00802943								Pbx1	B6	0.674171	1.04446e-19	1.89716e-15		Arfgef1	MRL	0.44795	3.21797e-22	5.84511e-18
Ube2i	B6	0.251448	1.58558e-07	0.00288005								Mpc1	B6	0.663869	1.59598e-20	2.89894e-16		Rps27	MRL	0.446756	2.65467e-18	4.82194e-14
Arl4c	B6	0.25108	8.41804e-09	0.000152905								Antxr2	B6	0.659842	1.06761e-10	1.9392e-06		Gm10503	MRL	0.443386	1.7174e-72	3.11949e-68
Stat1	B6	0.250536	3.64879e-11	6.62766e-07								St3gal5	B6	0.654817	8.60121e-18	1.56232e-13		Anxa5	MRL	0.443329	1.88704e-30	3.42761e-26
Id2	MRL	2.67623	0	0								Dhrs7	B6	0.640184	1.09949e-23	1.99712e-19		Rflnb	MRL	0.442198	2.09423e-30	3.80396e-26
Adam17	MRL	1.52823	0	0								Cyb5r4	B6	0.633924	4.6719e-24	8.48604e-20		H2afj	MRL	0.442168	3.60736e-31	6.5524e-27
Cstdc5	MRL	1.50365	1.2793e-168	2.32371e-164								Cystm1	B6	0.622483	2.33909e-17	4.24872e-13		Sirpa	MRL	0.441759	7.36711e-29	1.33816e-24
Ccrl2	MRL	1.22469	3.22429e-184	5.8566e-180								Trim12a	B6	0.621325	6.3641e-30	1.15598e-25		Pxn	MRL	0.441756	6.92689e-33	1.2582e-28
Olfm4	MRL	1.11529	3.09928e-59	5.62953e-55								Ifitm2	B6	0.605323	6.90752e-17	1.25468e-12		Raf1	MRL	0.438784	8.34269e-25	1.51537e-20
Cd3d	MRL	1.10385	6.84795e-259	1.24386e-254								Nktr	B6	0.585789	1.03841e-09	1.88616e-05		Zcchc2	MRL	0.437361	4.67803e-30	8.49717e-26
Plekhn1	MRL	1.07719	2.01758e-231	3.66473e-227								Cebpz	B6	0.577632	1.95958e-12	3.55937e-08		Mbnl2	MRL	0.435379	3.44465e-23	6.25686e-19
Ctse	MRL	1.06903	7.03765e-264	1.27832e-259								Klhdc4	B6	0.57361	1.09603e-14	1.99082e-10		Bhlhe40	MRL	0.434141	1.85782e-17	3.37455e-13
Hmox1	MRL	0.958846	3.82513e-87	6.94796e-83								Ubc	B6	0.566627	3.97887e-12	7.22722e-08		Rab7	MRL	0.423855	2.5312e-30	4.59767e-26
Gm3728	MRL	0.924564	7.00563e-190	1.2725e-185								Txnl1	B6	0.562717	1.71979e-07	0.00312383		Myo1f	MRL	0.423814	7.70075e-32	1.39876e-27
Gm10320	MRL	0.882371	4.53311e-237	8.23393e-233								Hjurp	B6	0.557581	1.52746e-10	2.77448e-06		Ptafr	MRL	0.423313	1.0048e-20	1.82511e-16
Wsb1	MRL	0.881347	2.20451e-111	4.00426e-107								Stap1	B6	0.546205	4.48223e-08	0.000814153		Klf6	MRL	0.420249	2.81215e-48	5.10799e-44
A530032D15Rik	MRL	0.874303	4.18861e-179	7.60819e-175								Fosl1	B6	0.539943	9.01286e-14	1.6371e-09		Stx11	MRL	0.41929	1.22094e-34	2.21771e-30
Ppp2r5a	MRL	0.855539	1.30818e-180	2.37617e-176								Mbnl1	B6	0.521661	4.82049e-10	8.75594e-06		1700047M11Rik	MRL	0.419247	7.39953e-29	1.34405e-24
Sorl1	MRL	0.83764	8.17608e-273	1.4851e-268								Cyth1	B6	0.519664	2.03864e-08	0.000370299		Ripor2	MRL	0.419233	4.88869e-24	8.87982e-20
Ctsd	MRL	0.822877	3.55721e-200	6.46132e-196								Rpl26	B6	0.518434	2.66633e-19	4.84311e-15		Gsdme	MRL	0.417612	5.96253e-28	1.08303e-23
Lgals3	MRL	0.820954	1.19674e-177	2.17375e-173								Stim1	B6	0.5122	1.72223e-09	3.12826e-05		Fbxl5	MRL	0.417461	4.26298e-14	7.74327e-10
Ncf4	MRL	0.773833	1.67425e-162	3.0411e-158								Srp9	B6	0.499297	3.46394e-12	6.2919e-08		Mmp9	MRL	0.415949	6.50149e-64	1.18093e-59
Emilin2	MRL	0.763325	2.29415e-179	4.1671e-175								Hspa8	B6	0.498323	1.21739e-07	0.00221126		Dusp6	MRL	0.415307	2.70222e-23	4.90831e-19
Slc40a1	MRL	0.763232	1.8292e-87	3.32257e-83								Sh2b2	B6	0.481034	1.91314e-16	3.47503e-12		Cd44	MRL	0.413092	3.48246e-39	6.32554e-35
Anxa6	MRL	0.749715	1.10023e-152	1.99846e-148								Rpl22l1	B6	0.466784	1.46209e-08	0.000265573		Adss	MRL	0.412977	5.62065e-30	1.02093e-25
Cmc2	MRL	0.748504	1.42766e-153	2.59319e-149								Cd93	B6	0.460662	5.62716e-11	1.02212e-06		Mirt2	MRL	0.41203	4.71041e-23	8.55598e-19
Gm39321	MRL	0.74316	3.56595e-96	6.47719e-92								Stat4	B6	0.458351	2.21052e-16	4.01518e-12		Il1f9	MRL	0.411588	3.76231e-16	6.83387e-12
Lyz2	MRL	0.742962	1.6042e-150	2.91386e-146								Dhx40	B6	0.451723	1.32683e-15	2.41005e-11		Lsp1	MRL	0.411258	1.12275e-45	2.03936e-41
Nr4a3	MRL	0.731004	9.65201e-63	1.75319e-58								Hsd11b1	B6	0.440191	1.45079e-09	2.63522e-05		Ubl3	MRL	0.410879	2.73977e-25	4.97652e-21
Ltb	MRL	0.690795	7.78875e-66	1.41475e-61								H2-K1	B6	0.437355	6.42407e-10	1.16687e-05		Gm16286	MRL	0.410362	9.12563e-31	1.65758e-26
Klra17	MRL	0.684161	1.22117e-117	2.21813e-113								Pilrb2	B6	0.432571	1.30189e-10	2.36476e-06		Egr1	MRL	0.409219	1.12743e-10	2.04786e-06
Rilpl2	MRL	0.682307	2.90309e-57	5.27318e-53								Isy1	B6	0.429625	2.72643e-06	0.0495229		Sntb2	MRL	0.407472	1.16079e-22	2.10846e-18
Lst1	MRL	0.680275	4.02366e-133	7.30857e-129								Pnp	B6	0.426802	2.2897e-10	4.159e-06		G0s2	MRL	0.406567	2.95773e-17	5.37241e-13
Plek	MRL	0.673191	7.33923e-129	1.3331e-124								Ldha	B6	0.408975	2.83258e-11	5.1451e-07		Dusp16	MRL	0.403315	3.90567e-23	7.09427e-19
Bend4	MRL	0.670896	2.82791e-101	5.13661e-97								Pilrb1	B6	0.404179	2.53686e-22	4.60795e-18		Marcks	MRL	0.402154	3.56806e-17	6.48102e-13
Mctp1	MRL	0.656221	8.94864e-98	1.62543e-93								Rab44	B6	0.403923	2.9921e-08	0.000543485		mt-Nd1	MRL	0.399681	1.59111e-20	2.8901e-16
Haus8	MRL	0.652374	7.62163e-51	1.38439e-46								Cd300ld	B6	0.400391	3.21208e-11	5.83442e-07		Ckap4	MRL	0.398912	1.21861e-23	2.21348e-19
Gm10503	MRL	0.646392	2.49292e-149	4.52814e-145								Ifitm3	B6	0.400085	5.29231e-10	9.61295e-06		Ftl1	MRL	0.396085	8.36936e-37	1.52021e-32
Cstdc4	MRL	0.627643	5.46406e-29	9.92491e-25								Rpl35a	B6	0.382702	4.57179e-13	8.3042e-09		Gm10260	MRL	0.395949	1.85055e-85	3.36134e-81
Cd84	MRL	0.621579	1.04108e-58	1.89102e-54								Snx20	B6	0.378384	2.5234e-06	0.045835		Sephs2	MRL	0.394074	1.25993e-19	2.28854e-15
Ppp1r3b	MRL	0.620691	1.71355e-59	3.11249e-55								Mrgpra2b	B6	0.371429	1.47572e-06	0.0268051		Cd33	MRL	0.392993	1.52695e-32	2.77355e-28
Ccl4	MRL	0.618675	2.4073e-56	4.37262e-52								mt-Co1	B6	0.368103	4.63349e-15	8.41628e-11		Ptpn1	MRL	0.391037	4.88838e-24	8.87925e-20
Cybb	MRL	0.615538	1.46363e-71	2.65854e-67								Hilpda	B6	0.362314	1.20398e-08	0.000218691		Cxcr2	MRL	0.390724	8.15036e-23	1.48043e-18
H2-Q7	MRL	0.613816	4.59362e-108	8.34384e-104								Arhgap31	B6	0.358194	8.50989e-17	1.54574e-12		Slc16a6	MRL	0.387255	1.34422e-22	2.44164e-18
Gtf2e2	MRL	0.604381	3.08466e-84	5.60297e-80								Ppp1r11	B6	0.355871	1.05528e-06	0.0191682		2024-03-07	MRL	0.38597	6.94205e-23	1.26095e-18
Cyp4f18	MRL	0.604339	1.35423e-108	2.45982e-104								Znrd1	B6	0.346722	1.49599e-11	2.71731e-07		Ptbp3	MRL	0.384166	1.03509e-25	1.88014e-21
Rps27	MRL	0.601721	5.97978e-53	1.08617e-48								Cltc	B6	0.34013	1.91219e-06	0.034733		Pknox1	MRL	0.383618	9.39062e-27	1.70571e-22
Ptpn6	MRL	0.596397	5.36065e-78	9.73708e-74								Polr1d	B6	0.334938	8.41311e-08	0.00152816		Map4k4	MRL	0.383227	2.2198e-20	4.03205e-16
BC005537	MRL	0.590972	1.29389e-84	2.35023e-80								Arpc3	B6	0.330663	6.52819e-11	1.18578e-06		Snap23	MRL	0.382546	1.5367e-23	2.79125e-19
Map4k4	MRL	0.590548	3.58566e-74	6.513e-70								Gm34680	B6	0.326104	2.80916e-14	5.10256e-10		Rcsd1	MRL	0.380835	1.85316e-21	3.36608e-17
Anxa1	MRL	0.58491	6.62014e-47	1.20248e-42								D8Ertd738e	B6	0.323191	1.15213e-06	0.0209273		Me2	MRL	0.380176	3.58753e-33	6.51639e-29
Mtus1	MRL	0.578384	1.46537e-83	2.66169e-79								Chchd2	B6	0.322057	4.5637e-09	8.2895e-05		Msrb1	MRL	0.380089	3.52422e-46	6.40139e-42
Osgin1	MRL	0.559994	9.98461e-55	1.8136e-50								Rpl34	B6	0.314104	1.6819e-11	3.055e-07		Atf3	MRL	0.379223	6.4421e-16	1.17014e-11
mt-Atp6	MRL	0.558794	4.70481e-78	8.54582e-74								Nfu1	B6	0.312289	6.87583e-07	0.0124893		Kif21b	MRL	0.375906	1.43353e-24	2.60386e-20
Nampt	MRL	0.550313	1.64671e-48	2.99109e-44								Ngp	B6	0.303958	1.87167e-23	3.3997e-19		Plk3	MRL	0.375113	3.13655e-13	5.69723e-09
Il1r2	MRL	0.549913	9.17669e-110	1.66685e-105								Elovl7	B6	0.303878	3.3007e-15	5.9954e-11		Stk10	MRL	0.37448	7.6975e-24	1.39817e-19
Mreg	MRL	0.548812	9.26888e-87	1.6836e-82								Ighm	B6	0.303814	1.23461e-10	2.24255e-06		B3gnt2	MRL	0.373658	3.53658e-17	6.42385e-13
Sh2d3c	MRL	0.547161	8.69586e-74	1.57952e-69								Rnf144a	B6	0.295286	8.5122e-07	0.0154616		Vsir	MRL	0.37178	2.81596e-30	5.1149e-26
Ndfip2	MRL	0.5341	1.07981e-58	1.96138e-54								H2-Ke6	B6	0.29228	2.00344e-09	3.63905e-05		Zfp949	MRL	0.371096	8.31032e-38	1.50949e-33
Sirpa	MRL	0.534024	4.21816e-70	7.66186e-66								1700020L24Rik	B6	0.2825	6.20232e-08	0.00112659		Ppp2r1a	MRL	0.368422	1.65947e-24	3.01426e-20
Gm35082	MRL	0.532793	3.34071e-120	6.06807e-116								Sft2d1	B6	0.280513	4.82313e-09	8.76074e-05		Lcp1	MRL	0.366402	7.39713e-59	1.34361e-54
Zcchc2	MRL	0.530025	1.72114e-63	3.12629e-59								Rpl30	B6	0.278118	1.95949e-08	0.000355922		Lpgat1	MRL	0.365742	2.52655e-17	4.58922e-13
Pgd	MRL	0.521301	6.35815e-63	1.15489e-58								Casz1	B6	0.277452	3.08593e-07	0.00560528		Ninj1	MRL	0.36279	4.18106e-13	7.59448e-09
Stfa2	MRL	0.512861	5.76678e-42	1.04748e-37								A630001G21Rik	B6	0.274382	4.89892e-11	8.89839e-07		Gm35082	MRL	0.359984	3.8748e-58	7.03819e-54
Kpna4	MRL	0.511394	3.91529e-66	7.11173e-62								H2-D1	B6	0.267386	7.34291e-07	0.0133377		Atg3	MRL	0.359865	3.73143e-19	6.77777e-15
Slfn2	MRL	0.510289	5.87087e-52	1.06639e-47								Gm20406	B6	0.262426	2.35094e-12	4.27025e-08		Man2b1	MRL	0.355349	2.52354e-20	4.58375e-16
Myadm	MRL	0.506941	9.70038e-55	1.76198e-50														Celf2	MRL	0.350681	2.66286e-23	4.83682e-19
mt-Nd1	MRL	0.496133	7.86189e-56	1.42803e-51														Fam111a	MRL	0.350496	1.30488e-19	2.37019e-15
Rab7	MRL	0.486376	3.86222e-72	7.01534e-68														Zc3h12a	MRL	0.349696	6.21826e-19	1.12948e-14
Fbxl5	MRL	0.485119	4.88538e-33	8.8738e-29														Picalm	MRL	0.349565	2.54892e-18	4.62985e-14
Atp2b1	MRL	0.483774	1.28472e-51	2.33356e-47														Armc7	MRL	0.349449	9.75257e-24	1.77146e-19
Svip	MRL	0.481232	7.32007e-52	1.32962e-47														Il10ra	MRL	0.34717	3.37259e-21	6.12597e-17
Tlr2	MRL	0.479576	2.63547e-50	4.78707e-46														Pqlc1	MRL	0.346804	3.12596e-22	5.678e-18
Hhex	MRL	0.477591	1.44055e-61	2.61662e-57														Phactr2	MRL	0.346402	1.14057e-13	2.07174e-09
Hipk1	MRL	0.474306	1.2094e-42	2.19676e-38														Rgs18	MRL	0.345855	9.52815e-16	1.73069e-11
Atf3	MRL	0.470853	1.36222e-39	2.47434e-35														Hmgb2	MRL	0.342731	1.69638e-32	3.08131e-28
Irak2	MRL	0.46915	9.24704e-55	1.67963e-50														Csf3r	MRL	0.341123	7.45998e-20	1.35503e-15
Zfp36l2	MRL	0.46843	4.92891e-57	8.95287e-53														Gpr141	MRL	0.336638	7.25381e-15	1.31758e-10
Hcar2	MRL	0.46841	1.33481e-30	2.42455e-26														Arhgap25	MRL	0.336214	5.4693e-16	9.93444e-12
Tecr	MRL	0.466854	5.23295e-64	9.50513e-60														Prkcd	MRL	0.333739	1.03283e-21	1.87604e-17
Npepps	MRL	0.465495	2.88014e-42	5.23149e-38														Hist1h4i	MRL	0.332716	1.20697e-18	2.19235e-14
Acta2	MRL	0.458906	1.08884e-36	1.97776e-32														Haus8	MRL	0.332017	2.01636e-17	3.66251e-13
Mrto4	MRL	0.457196	1.33119e-88	2.41798e-84														Samhd1	MRL	0.331223	1.07756e-24	1.95727e-20
Cdk13	MRL	0.456898	4.69958e-52	8.53631e-48														Tmem45a2	MRL	0.331132	2.16519e-33	3.93285e-29
St3gal6	MRL	0.456421	8.81275e-54	1.60075e-49														Usp39	MRL	0.331073	2.46667e-26	4.48047e-22
Arg2	MRL	0.456163	7.73941e-71	1.40579e-66														Tmpo	MRL	0.330874	5.63542e-20	1.02362e-15
Rflnb	MRL	0.454786	7.33004e-54	1.33143e-49														Prkd3	MRL	0.329597	2.06996e-13	3.75987e-09
Pacsin2	MRL	0.454008	2.89461e-54	5.25777e-50														Sik1	MRL	0.328803	1.2635e-14	2.29503e-10
Ubl3	MRL	0.44945	1.91756e-54	3.48305e-50														Acta2	MRL	0.328314	1.96803e-12	3.57472e-08
Hpcal1	MRL	0.448142	9.324e-56	1.69361e-51														Ptprj	MRL	0.327062	2.2251e-22	4.04168e-18
Kctd12	MRL	0.436937	3.11283e-52	5.65415e-48														Vmp1	MRL	0.325941	6.15233e-12	1.11751e-07
Emp3	MRL	0.432025	1.41393e-45	2.56827e-41														Cd24a	MRL	0.325564	1.2494e-29	2.26942e-25
Stk10	MRL	0.430006	7.61773e-56	1.38368e-51														Abcc3	MRL	0.325516	2.97545e-52	5.40461e-48
Pdzd8	MRL	0.427823	1.99528e-43	3.62423e-39														Hgsnat	MRL	0.325515	2.14088e-14	3.88869e-10
Nhlrc2	MRL	0.427306	1.62993e-66	2.9606e-62														Matr3	MRL	0.323094	1.45123e-19	2.63602e-15
Atp1b3	MRL	0.426072	1.76073e-46	3.1982e-42														Pdlim5	MRL	0.320821	4.95307e-17	8.99675e-13
Anxa5	MRL	0.425826	3.73989e-60	6.79313e-56														Ndfip2	MRL	0.320511	9.16997e-20	1.66563e-15
Hist1h4i	MRL	0.422751	3.19106e-32	5.79625e-28														Sp3	MRL	0.320408	3.82896e-16	6.95493e-12
Mmp9	MRL	0.421388	1.81577e-68	3.29816e-64														Cyb5r1	MRL	0.320056	1.1271e-28	2.04727e-24
Dbi	MRL	0.419859	5.23202e-65	9.50344e-61														Calm2	MRL	0.317447	1.64757e-20	2.99265e-16
Sephs2	MRL	0.419673	4.33521e-37	7.87448e-33														Gtf2e2	MRL	0.316716	1.68178e-25	3.05479e-21
Basp1	MRL	0.418327	9.02353e-53	1.63903e-48														Irf2bp2	MRL	0.313523	5.13015e-15	9.3184e-11
Ddit3	MRL	0.41676	1.88828e-42	3.42988e-38														Cdk13	MRL	0.313484	8.50311e-17	1.5445e-12
Mfsd14b	MRL	0.415168	1.93439e-41	3.51363e-37														Zfp106	MRL	0.312474	5.47071e-12	9.937e-08
Sik1	MRL	0.414082	1.70793e-44	3.10228e-40														Sytl1	MRL	0.31228	4.18262e-38	7.59732e-34
Cd300lb	MRL	0.412317	1.42695e-37	2.59191e-33														Hcls1	MRL	0.311414	6.05177e-23	1.09924e-18
Trem3	MRL	0.411893	2.52263e-50	4.5821e-46														Pacsin2	MRL	0.311031	1.64642e-16	2.99056e-12
Lfng	MRL	0.410399	5.69513e-34	1.03446e-29														Grk2	MRL	0.31094	2.69583e-22	4.8967e-18
Tatdn2	MRL	0.409215	2.17935e-42	3.95857e-38														Bri3	MRL	0.310864	1.98267e-12	3.60133e-08
Slfn1	MRL	0.407376	1.48658e-35	2.70023e-31														Hif1a	MRL	0.31034	2.18507e-11	3.96895e-07
Arfgef1	MRL	0.406998	7.69717e-35	1.39811e-30														Mfsd14b	MRL	0.31032	1.01353e-12	1.84098e-08
mt-Co3	MRL	0.40453	1.31374e-49	2.38628e-45														Lasp1	MRL	0.309125	4.63677e-21	8.42222e-17
Vsir	MRL	0.403765	2.71207e-48	4.9262e-44														Alas1	MRL	0.308673	1.3946e-09	2.53315e-05
4930523C07Rik	MRL	0.399762	1.66984e-23	3.03309e-19														Mob1a	MRL	0.308635	7.79282e-15	1.41549e-10
Pxn	MRL	0.398665	1.49481e-47	2.71517e-43														Fcgr3	MRL	0.307582	1.76835e-18	3.21202e-14
Gm16286	MRL	0.398138	7.67295e-49	1.39372e-44														Zfp608	MRL	0.306466	6.16676e-12	1.12013e-07
Gm36723	MRL	0.398088	2.06248e-60	3.74629e-56														Rnf149	MRL	0.306316	9.48575e-21	1.72299e-16
Sp140	MRL	0.397166	1.99643e-41	3.62632e-37														Pnpla8	MRL	0.306125	6.79483e-16	1.23421e-11
Ogfrl1	MRL	0.394801	1.84371e-41	3.34892e-37														Marcksl1	MRL	0.305537	3.89123e-11	7.06804e-07
Ctnnbip1	MRL	0.394579	5.19161e-49	9.43003e-45														Il18rap	MRL	0.304577	5.20753e-14	9.45896e-10
Lsp1	MRL	0.39433	1.12379e-89	2.04125e-85														Pilra	MRL	0.303843	1.09567e-15	1.99018e-11
Mapk3	MRL	0.390225	1.30374e-36	2.36812e-32														Svip	MRL	0.303705	2.00883e-17	3.64884e-13
Gigyf2	MRL	0.389404	1.30141e-35	2.36389e-31														Cyth4	MRL	0.303126	4.21032e-12	7.64762e-08
Cyb5r1	MRL	0.388583	1.19582e-60	2.17209e-56														Sh3bp5	MRL	0.302634	6.06438e-12	1.10153e-07
Fis1	MRL	0.387689	5.81069e-44	1.05545e-39														Mxd1	MRL	0.302581	1.17681e-28	2.13756e-24
Slc20a1	MRL	0.387382	1.34156e-20	2.4368e-16														Ep300	MRL	0.30185	1.59151e-11	2.89083e-07
Mpeg1	MRL	0.385287	1.15953e-30	2.10617e-26														Pgls	MRL	0.301644	1.84765e-22	3.35607e-18
Glrx	MRL	0.378095	1.05162e-43	1.91017e-39														Ipcef1	MRL	0.298916	1.8516e-14	3.36324e-10
AW011738	MRL	0.377009	1.94242e-30	3.52822e-26														Alcam	MRL	0.298842	1.06971e-15	1.94302e-11
Klf6	MRL	0.373636	6.21707e-62	1.12927e-57														Retreg1	MRL	0.298424	9.29251e-15	1.68789e-10
Arcn1	MRL	0.37316	8.28609e-31	1.50509e-26														Sipa1l1	MRL	0.297659	7.84418e-15	1.42482e-10
Ethe1	MRL	0.373009	2.60316e-48	4.72837e-44														Zdhhc18	MRL	0.297421	3.16968e-14	5.75741e-10
Camp	MRL	0.371782	2.59353e-12	4.71089e-08														Gnb2	MRL	0.29667	1.7771e-20	3.22793e-16
Ptprj	MRL	0.370302	5.22658e-36	9.49356e-32														Clec4e	MRL	0.295003	4.16442e-14	7.56426e-10
Dusp16	MRL	0.370235	8.51526e-39	1.54671e-34														Rin3	MRL	0.294713	5.93094e-13	1.0773e-08
Sirpb1c	MRL	0.368706	3.77459e-40	6.85616e-36														Cap1	MRL	0.294403	6.98494e-18	1.26875e-13
Il1rn	MRL	0.365916	1.27434e-26	2.31471e-22														Plekho2	MRL	0.293873	3.4192e-17	6.21063e-13
C130026I21Rik	MRL	0.363384	2.0477e-73	3.71944e-69														Dbi	MRL	0.293142	2.13134e-21	3.87136e-17
Ckap4	MRL	0.361457	6.53101e-30	1.18629e-25														Pag1	MRL	0.292884	1.39907e-14	2.54126e-10
G0s2	MRL	0.358363	1.87232e-25	3.40088e-21														4930438A08Rik	MRL	0.290606	4.03206e-23	7.32384e-19
Klhl9	MRL	0.353567	2.2304e-46	4.0513e-42														Btbd9	MRL	0.290138	1.79778e-12	3.26548e-08
Bhlhe40	MRL	0.35338	2.54903e-22	4.63006e-18														Slc2a3	MRL	0.290105	1.12886e-16	2.05046e-12
Dedd2	MRL	0.352327	5.30636e-28	9.63848e-24														Kbtbd7	MRL	0.289909	1.25338e-15	2.27663e-11
1700047M11Rik	MRL	0.351673	2.6385e-42	4.79257e-38														Tnfaip2	MRL	0.289522	4.65173e-17	8.44941e-13
Zfp949	MRL	0.347358	5.83379e-63	1.05965e-58														Snx18	MRL	0.289025	1.18753e-17	2.15703e-13
Serinc3	MRL	0.347226	1.1009e-40	1.99968e-36														mt-Atp6	MRL	0.288722	8.15422e-11	1.48113e-06
Zfp622	MRL	0.346625	3.61139e-23	6.55973e-19														Nfam1	MRL	0.288566	3.4181e-14	6.20864e-10
Man2b1	MRL	0.346254	3.52871e-32	6.40954e-28														Sirpb1c	MRL	0.288366	1.24185e-25	2.2557e-21
Gsdme	MRL	0.344708	2.67184e-35	4.85314e-31														Higd1a	MRL	0.28808	8.90715e-21	1.6179e-16
Kif21b	MRL	0.341198	6.27941e-43	1.14059e-38														Ncf1	MRL	0.288014	6.37335e-17	1.15766e-12
Svil	MRL	0.340684	2.42031e-27	4.39625e-23														4930581F22Rik	MRL	0.287712	9.91008e-22	1.80007e-17
Mafk	MRL	0.340286	4.46197e-23	8.10472e-19														Slc15a3	MRL	0.286681	3.33265e-16	6.05343e-12
Clec4a2	MRL	0.33964	4.47291e-34	8.12459e-30														Cd55	MRL	0.285872	4.23911e-12	7.69993e-08
Pde2a	MRL	0.337973	1.52499e-35	2.76999e-31														Rap1b	MRL	0.284987	1.10578e-25	2.00853e-21
Raf1	MRL	0.337721	1.48535e-33	2.69799e-29														Nhlrc2	MRL	0.284313	1.00611e-19	1.82749e-15
Degs1	MRL	0.33755	4.68167e-25	8.50378e-21														Fgd4	MRL	0.284302	2.75811e-13	5.00983e-09
Pknox1	MRL	0.337191	8.54252e-35	1.55166e-30														Apbb1ip	MRL	0.28389	1.80758e-16	3.28328e-12
Triobp	MRL	0.336131	1.00767e-31	1.83034e-27														Neu1	MRL	0.283874	2.87218e-12	5.21703e-08
Arfgef2	MRL	0.332118	1.55872e-21	2.83125e-17														Spi1	MRL	0.283585	3.34375e-22	6.07359e-18
Cap1	MRL	0.331921	8.4875e-37	1.54167e-32														Lilr4b	MRL	0.283427	3.80489e-16	6.91121e-12
Mirt2	MRL	0.330186	4.30635e-31	7.82206e-27														Gm9733	MRL	0.282016	3.11399e-14	5.65625e-10
Gm26532	MRL	0.32817	1.03406e-21	1.87827e-17														Clic1	MRL	0.281838	4.27368e-21	7.76271e-17
Cd177	MRL	0.328014	2.09475e-31	3.80491e-27														Dedd2	MRL	0.281587	6.25751e-11	1.13661e-06
Bcl2a1b	MRL	0.327748	4.35953e-28	7.91866e-24														Tirap	MRL	0.279782	2.25687e-11	4.09938e-07
mt-Co2	MRL	0.32546	1.54339e-26	2.80342e-22														Fcgr2b	MRL	0.278581	4.52132e-25	8.21253e-21
Rragc	MRL	0.324643	4.71719e-27	8.5683e-23														Lmo4	MRL	0.277713	1.46e-09	2.65194e-05
Ptpn1	MRL	0.324537	5.94315e-30	1.07951e-25														Ier5	MRL	0.276112	1.02962e-13	1.8702e-09
Trpm2	MRL	0.32306	2.11472e-32	3.84118e-28														Rnf11	MRL	0.275699	2.05783e-13	3.73784e-09
mt-Nd2	MRL	0.320965	1.16352e-31	2.11341e-27														Dennd3	MRL	0.275271	1.66372e-13	3.02197e-09
Rap1gap2	MRL	0.320678	2.15388e-43	3.9123e-39														Kctd20	MRL	0.27519	3.91053e-14	7.10308e-10
Lmo4	MRL	0.320597	4.57746e-25	8.3145e-21														Sp140	MRL	0.274127	5.43184e-17	9.86639e-13
Msrb1	MRL	0.320481	7.3671e-81	1.33816e-76														Nisch	MRL	0.274047	1.01164e-11	1.83755e-07
Retreg1	MRL	0.319118	1.05241e-25	1.91159e-21														Fnip1	MRL	0.27375	8.10068e-11	1.47141e-06
Lpgat1	MRL	0.31798	2.26184e-35	4.10841e-31														Dennd5a	MRL	0.273331	7.79205e-13	1.41535e-08
Steap4	MRL	0.317875	3.09317e-33	5.61844e-29														Spop	MRL	0.273231	1.07611e-12	1.95465e-08
Wnk1	MRL	0.317815	3.84908e-25	6.99147e-21														Kdm6b	MRL	0.27286	3.256e-14	5.91419e-10
Stx11	MRL	0.317678	1.81382e-34	3.29462e-30														Arap1	MRL	0.27168	7.81422e-15	1.41938e-10
Myo1f	MRL	0.316101	6.8153e-30	1.23793e-25														Ddx3x	MRL	0.270981	1.53901e-15	2.79545e-11
Dhrs3	MRL	0.315493	1.40705e-48	2.55577e-44														Trem3	MRL	0.270114	1.86634e-19	3.39001e-15
Dstn	MRL	0.315084	2.65633e-19	4.82495e-15														Gch1	MRL	0.269608	6.57281e-13	1.19389e-08
Pqlc1	MRL	0.31245	5.37606e-35	9.76508e-31														Gnas	MRL	0.26888	9.05179e-12	1.64417e-07
mt-Nd4	MRL	0.309842	9.90628e-27	1.79938e-22														Mapk14	MRL	0.268767	7.23596e-12	1.31434e-07
Ftl1	MRL	0.307967	1.88111e-67	3.41684e-63														Slc7a7	MRL	0.268385	9.95627e-36	1.80846e-31
mt-Nd3	MRL	0.307672	5.66611e-20	1.02919e-15														Notch2	MRL	0.267851	1.35072e-11	2.45344e-07
Sntb2	MRL	0.306432	2.86764e-22	5.20879e-18														Gm26740	MRL	0.267806	4.00005e-07	0.00726569
Arhgap25	MRL	0.303938	1.71194e-26	3.10957e-22														Ndufa12	MRL	0.26763	1.12182e-22	2.03768e-18
Plxnc1	MRL	0.303611	4.57845e-26	8.3163e-22														4930523C07Rik	MRL	0.267612	5.3018e-10	9.6302e-06
Mrfap1	MRL	0.303003	1.73378e-27	3.14925e-23														Ncor1	MRL	0.267541	5.04179e-11	9.15791e-07
4930581F22Rik	MRL	0.300478	1.23756e-22	2.24791e-18														6430548M08Rik	MRL	0.267497	1.32601e-10	2.40857e-06
Cass4	MRL	0.300039	6.36916e-26	1.15689e-21														Lfng	MRL	0.266407	3.89989e-16	7.08376e-12
Hexim1	MRL	0.29917	1.12961e-25	2.05183e-21														Nadk	MRL	0.266358	2.2417e-11	4.07182e-07
Gm20559	MRL	0.298682	1.07974e-35	1.96125e-31														Pbx2	MRL	0.266168	8.55682e-15	1.55426e-10
Fam111a	MRL	0.298313	1.40326e-19	2.54887e-15														5830428M24Rik	MRL	0.266163	3.03412e-18	5.51118e-14
Slc27a4	MRL	0.297851	3.50926e-24	6.37421e-20														Agpat4	MRL	0.266074	3.80117e-13	6.90444e-09
Nfe2	MRL	0.297741	6.65911e-22	1.20956e-17														Ap1s2	MRL	0.265605	1.5695e-11	2.85084e-07
Gnb2	MRL	0.296479	2.41547e-36	4.38745e-32														Mfsd14a	MRL	0.265534	2.95828e-14	5.37342e-10
Ikzf1	MRL	0.296259	5.57619e-31	1.01286e-26														Pde2a	MRL	0.264982	6.91781e-12	1.25655e-07
Dusp6	MRL	0.295975	3.9879e-16	7.24362e-12														Rragc	MRL	0.264518	2.32558e-15	4.22418e-11
mt-Cytb	MRL	0.294977	3.61828e-21	6.57224e-17														Trpm2	MRL	0.264322	2.09985e-14	3.81417e-10
L1cam	MRL	0.29481	1.90653e-43	3.46302e-39														Nudt4	MRL	0.264263	1.33676e-15	2.42809e-11
Fpr2	MRL	0.294654	2.00168e-15	3.63585e-11														Mrfap1	MRL	0.263147	4.07299e-13	7.39818e-09
Matr3	MRL	0.294542	6.61984e-30	1.20243e-25														Txnl4a	MRL	0.263011	4.22033e-26	7.6658e-22
Bmpr1a	MRL	0.293593	1.12118e-36	2.03651e-32														Triobp	MRL	0.26301	3.65504e-09	6.63901e-05
Dgkd	MRL	0.292508	9.65179e-32	1.75315e-27														Ovgp1	MRL	0.262237	3.37775e-34	6.13534e-30
Nisch	MRL	0.292032	3.32244e-19	6.03489e-15														Zyx	MRL	0.261767	2.04289e-18	3.71071e-14
Ppp1r3d	MRL	0.291263	1.76273e-24	3.20183e-20														Tmem131l	MRL	0.261418	3.54182e-15	6.43335e-11
Mpp1	MRL	0.291117	1.44166e-22	2.61863e-18														Gpsm3	MRL	0.260786	4.43126e-18	8.04894e-14
Myo9b	MRL	0.290442	1.69317e-25	3.07547e-21														Csprs	MRL	0.260333	1.27227e-33	2.31095e-29
Cnot6l	MRL	0.290202	4.0143e-19	7.29157e-15														Cd200r1	MRL	0.260136	1.6827e-20	3.05646e-16
Sema4d	MRL	0.290175	4.0272e-23	7.31501e-19														Il17ra	MRL	0.260026	2.1743e-11	3.94939e-07
Rsrp1	MRL	0.288991	8.79129e-25	1.59685e-20														Tctex1d2	MRL	0.258773	9.5389e-14	1.73265e-09
Pnpla8	MRL	0.288971	7.24857e-23	1.31663e-18														Vezf1	MRL	0.258602	8.12039e-09	0.000147499
Rtn4	MRL	0.287611	1.69159e-23	3.0726e-19														Ehd1	MRL	0.258121	1.42895e-14	2.59554e-10
Lrch4	MRL	0.287576	6.26619e-29	1.13819e-24														H2-Q10	MRL	0.257327	6.56182e-14	1.19189e-09
Flna	MRL	0.287153	8.62784e-27	1.56716e-22														Arhgap30	MRL	0.257011	1.63022e-12	2.96112e-08
Ripor2	MRL	0.285143	2.45773e-25	4.46421e-21														mt-Nd4	MRL	0.25673	8.9331e-10	1.62261e-05
S100a6	MRL	0.284194	1.49836e-48	2.72162e-44														Rgs2	MRL	0.25636	2.33799e-15	4.24672e-11
Ctsb	MRL	0.284186	2.96322e-16	5.38239e-12														Cxcr4	MRL	0.256187	3.92431e-11	7.12811e-07
Mbnl2	MRL	0.283803	1.50847e-16	2.73998e-12														Tle3	MRL	0.255661	2.82271e-10	5.12718e-06
Tirap	MRL	0.282973	1.04119e-21	1.89122e-17														Ccpg1	MRL	0.255001	6.37768e-16	1.15844e-11
Il10ra	MRL	0.282892	8.15365e-21	1.48103e-16														Mdm4	MRL	0.254454	2.71781e-11	4.93663e-07
Gcnt1	MRL	0.282508	6.49371e-22	1.17952e-17														Glipr1	MRL	0.254061	7.61861e-13	1.38384e-08
Mdh2	MRL	0.282249	1.43422e-24	2.60512e-20														Gm20559	MRL	0.253801	1.07534e-16	1.95324e-12
Ppp2r1a	MRL	0.281757	6.88941e-30	1.25139e-25														Ccdc180	MRL	0.2537	7.89319e-14	1.43372e-09
Rgs18	MRL	0.280139	1.6961e-26	3.08079e-22														Med13l	MRL	0.253699	8.55552e-13	1.55402e-08
Pilra	MRL	0.279785	1.89759e-23	3.44678e-19														Ogt	MRL	0.25278	1.56175e-09	2.83676e-05
Dusp5	MRL	0.2796	4.87706e-18	8.8587e-14														Lnpk	MRL	0.252466	5.82558e-11	1.05816e-06
Ppp1r10	MRL	0.277088	3.81171e-25	6.92359e-21														Midn	MRL	0.251427	2.15911e-10	3.92181e-06
Clic1	MRL	0.276028	4.68723e-25	8.51388e-21														Nedd9	MRL	0.250922	6.65398e-09	0.000120863
Megf9	MRL	0.274727	1.99949e-26	3.63187e-22
Atg3	MRL	0.272741	1.205e-23	2.18876e-19
Neu1	MRL	0.272656	1.18604e-21	2.15432e-17
H2afj	MRL	0.27244	2.15477e-25	3.91392e-21
Sri	MRL	0.272213	1.03144e-20	1.87351e-16
Cd24a	MRL	0.272035	3.48814e-27	6.33586e-23
Trim8	MRL	0.271094	2.38124e-23	4.32528e-19
Fgd4	MRL	0.271043	1.42334e-18	2.58536e-14
5031425E22Rik	MRL	0.270094	1.53728e-28	2.79231e-24
Samd9l	MRL	0.269963	1.98537e-20	3.60623e-16
Nfam1	MRL	0.269779	5.89263e-22	1.07034e-17
Atf1	MRL	0.269619	4.30463e-17	7.81893e-13
Lyst	MRL	0.269162	6.59106e-20	1.1972e-15
Pag1	MRL	0.267674	1.37936e-22	2.50547e-18
Chst11	MRL	0.267577	1.80277e-19	3.27456e-15
Pgls	MRL	0.266582	4.88193e-33	8.86754e-29
Vegfa	MRL	0.265636	1.12877e-11	2.05029e-07
Ccdc88c	MRL	0.262727	2.75691e-27	5.00765e-23
Prex1	MRL	0.26256	1.57444e-26	2.85982e-22
Pacs1	MRL	0.261092	5.61385e-22	1.0197e-17
Rap1b	MRL	0.25999	6.97235e-32	1.26646e-27
Txnip	MRL	0.259387	3.70417e-11	6.72825e-07
Chil1	MRL	0.259368	2.49914e-23	4.53944e-19
Glipr1	MRL	0.259363	1.48539e-15	2.69807e-11
Limd2	MRL	0.259015	3.71308e-24	6.74443e-20
Nceh1	MRL	0.25824	1.86912e-20	3.39508e-16
Coro1a	MRL	0.258001	7.61854e-44	1.38383e-39
Tgfb1	MRL	0.25678	6.99483e-22	1.27054e-17
Atp6v1g1	MRL	0.256434	1.81739e-28	3.30111e-24
Zfp106	MRL	0.255858	1.0661e-17	1.93646e-13
Ap1s2	MRL	0.255455	4.3239e-22	7.85393e-18
Btg1	MRL	0.254947	4.86742e-43	8.84118e-39
Txnl4a	MRL	0.254168	5.1796e-31	9.40823e-27
Tnni2	MRL	0.254034	7.00414e-28	1.27223e-23
Tmpo	MRL	0.253155	1.08996e-27	1.97979e-23
Eml4	MRL	0.252726	1.43922e-26	2.61419e-22
Pbx2	MRL	0.252303	3.95432e-25	7.18262e-21
Fnip1	MRL	0.252096	2.7091e-15	4.92081e-11
Tmem189	MRL	0.251014	8.80232e-18	1.59885e-13
Lrrk2	MRL	0.250556	2.33712e-17	4.24515e-13
