# Supplementary material for: CD206+ Trem2+ macrophage accumulation in the murine knee joint after injury is associated with protection against post-traumatic osteoarthritis in MRL/MpJ mice
Source: PLoS One. 2025 Jan 3;20(1):e0312587. doi: 10.1371/journal.pone.0312587 (PMC11698337; doi:10.1371/journal.pone.0312587)
Supplement: S4 Table — (XLSX) [file pone.0312587.s005.xlsx]

## Sheet: in
Table S4. Genes enriched in each macrophage cluster relative to others.
Gene	cluster	avg_log2FC	p_val	p_val_adj
Apoe	Trem2+Fcrls+ Mac	1.87383	0	0
Ms4a7	Trem2+Fcrls+ Mac	1.31629	0	0
Ctsb	Trem2+Fcrls+ Mac	0.954911	2.91176e-266	5.28893e-262
Selenop	Trem2+Fcrls+ Mac	1.10921	9.47364e-242	1.72079e-237
Fcrls	Trem2+Fcrls+ Mac	1.28079	6.31575e-241	1.14719e-236
Itm2b	Trem2+Fcrls+ Mac	0.753136	3.73429e-216	6.78296e-212
Lgmn	Trem2+Fcrls+ Mac	0.70935	1.22945e-202	2.23317e-198
Cd63	Trem2+Fcrls+ Mac	0.784681	3.91828e-196	7.11717e-192
Adgre1	Trem2+Fcrls+ Mac	0.733249	1.04148e-187	1.89175e-183
Ftl1	Trem2+Fcrls+ Mac	0.620476	6.7672e-179	1.22919e-174
Cxcl16	Trem2+Fcrls+ Mac	0.738594	8.13598e-177	1.47782e-172
C1qb	Trem2+Fcrls+ Mac	0.952992	2.16965e-170	3.94095e-166
Sdc4	Trem2+Fcrls+ Mac	0.88358	7.76961e-166	1.41127e-161
Cd93	Trem2+Fcrls+ Mac	0.805602	8.10651e-156	1.47247e-151
Sqstm1	Trem2+Fcrls+ Mac	0.784149	2.50323e-154	4.54687e-150
C3ar1	Trem2+Fcrls+ Mac	0.648347	2.22604e-153	4.04339e-149
Unc93b1	Trem2+Fcrls+ Mac	0.61283	4.19541e-152	7.62054e-148
Trem2	Trem2+Fcrls+ Mac	0.672268	2.20459e-150	4.00442e-146
Abca1	Trem2+Fcrls+ Mac	0.755645	4.68305e-150	8.50629e-146
Mrc1	Trem2+Fcrls+ Mac	0.681223	6.39577e-150	1.16173e-145
Aif1	Trem2+Fcrls+ Mac	0.688348	6.42591e-148	1.1672e-143
Blnk	Trem2+Fcrls+ Mac	0.679596	8.33871e-147	1.51464e-142
Atp6v0c	Trem2+Fcrls+ Mac	0.503646	1.0221e-145	1.85654e-141
C1qc	Trem2+Fcrls+ Mac	0.715248	5.41387e-139	9.83375e-135
Rab7b	Trem2+Fcrls+ Mac	0.709112	4.7122e-133	8.55924e-129
Hexa	Trem2+Fcrls+ Mac	0.554959	3.202e-126	5.81611e-122
Cd300c2	Trem2+Fcrls+ Mac	0.583736	1.14537e-125	2.08045e-121
Ctsz	Trem2+Fcrls+ Mac	0.494961	5.18102e-123	9.4108e-119
Hpgds	Trem2+Fcrls+ Mac	0.609854	2.56518e-121	4.6594e-117
Cd68	Trem2+Fcrls+ Mac	0.529982	3.73475e-119	6.78381e-115
Sash1	Trem2+Fcrls+ Mac	0.529179	3.90749e-118	7.09756e-114
C1qa	Trem2+Fcrls+ Mac	0.63428	1.05743e-117	1.92072e-113
Tmem176a	Trem2+Fcrls+ Mac	0.744694	6.05351e-117	1.09956e-112
Csf1r	Trem2+Fcrls+ Mac	0.47888	1.06904e-115	1.9418e-111
Igfbp4	Trem2+Fcrls+ Mac	0.600658	1.61415e-114	2.93194e-110
Gpnmb	Trem2+Fcrls+ Mac	1.25271	2.36438e-111	4.29465e-107
Pltp	Trem2+Fcrls+ Mac	0.538303	1.32927e-110	2.41448e-106
Ifi207	Trem2+Fcrls+ Mac	0.630723	1.08447e-109	1.96984e-105
Tmem176b	Trem2+Fcrls+ Mac	0.756828	1.76085e-108	3.19841e-104
Slc11a2	Trem2+Fcrls+ Mac	0.496047	6.3949e-108	1.16157e-103
Pdgfa	Trem2+Fcrls+ Mac	0.835173	2.0714e-106	3.7625e-102
Ctsl	Trem2+Fcrls+ Mac	0.691088	1.70291e-103	3.09316e-99
Zfp703	Trem2+Fcrls+ Mac	0.552168	1.12191e-100	2.03784e-96
Sdcbp	Trem2+Fcrls+ Mac	0.391313	4.46042e-98	8.1019e-94
Stab1	Trem2+Fcrls+ Mac	0.515467	3.09225e-96	5.61676e-92
Mpeg1	Trem2+Fcrls+ Mac	0.519616	2.24843e-92	4.08405e-88
Rab20	Trem2+Fcrls+ Mac	0.507566	6.17781e-92	1.12214e-87
Fabp5	Trem2+Fcrls+ Mac	1.39019	1.76034e-91	3.19748e-87
Atp6v1a	Trem2+Fcrls+ Mac	0.446944	2.63605e-91	4.78812e-87
Slamf7	Trem2+Fcrls+ Mac	0.509064	5.41968e-91	9.84432e-87
Mmp14	Trem2+Fcrls+ Mac	0.54004	7.64517e-91	1.38867e-86
Lamp1	Trem2+Fcrls+ Mac	0.383905	1.77184e-90	3.21837e-86
Rgl1	Trem2+Fcrls+ Mac	0.549986	2.28804e-88	4.15599e-84
Ctss	Trem2+Fcrls+ Mac	0.501238	5.68811e-88	1.03319e-83
Fnip2	Trem2+Fcrls+ Mac	0.611399	6.68303e-88	1.21391e-83
Igf1	Trem2+Fcrls+ Mac	0.5654	7.36893e-88	1.33849e-83
Tcirg1	Trem2+Fcrls+ Mac	0.45007	5.93277e-87	1.07763e-82
Hbegf	Trem2+Fcrls+ Mac	0.575619	2.82933e-86	5.1392e-82
Ms4a14	Trem2+Fcrls+ Mac	0.309819	4.40296e-85	7.99753e-81
Nrp2	Trem2+Fcrls+ Mac	0.525358	4.93868e-84	8.97063e-80
Ctsd	Trem2+Fcrls+ Mac	0.646762	6.36427e-84	1.15601e-79
Plin2	Trem2+Fcrls+ Mac	0.595755	2.05142e-82	3.7262e-78
Rgs10	Trem2+Fcrls+ Mac	0.411203	5.93555e-82	1.07813e-77
Gna12	Trem2+Fcrls+ Mac	0.432044	1.73745e-81	3.15591e-77
Pld3	Trem2+Fcrls+ Mac	0.488067	6.80123e-80	1.23538e-75
Zfp36l1	Trem2+Fcrls+ Mac	0.613489	2.54753e-79	4.62734e-75
Pf4	Trem2+Fcrls+ Mac	0.469033	9.23141e-79	1.67679e-74
Il10	Trem2+Fcrls+ Mac	1.07384	9.53378e-79	1.73172e-74
Abhd12	Trem2+Fcrls+ Mac	0.398635	4.59618e-77	8.3485e-73
Itgb5	Trem2+Fcrls+ Mac	0.397222	5.21595e-77	9.47426e-73
Gas2l3	Trem2+Fcrls+ Mac	0.4915	1.8319e-76	3.32747e-72
Gdf15	Trem2+Fcrls+ Mac	1.22895	3.25392e-76	5.91041e-72
Itgav	Trem2+Fcrls+ Mac	0.533538	3.96703e-76	7.20571e-72
Syngr1	Trem2+Fcrls+ Mac	0.507365	1.14398e-75	2.07793e-71
Grn	Trem2+Fcrls+ Mac	0.338186	6.96066e-75	1.26434e-70
Ralgds	Trem2+Fcrls+ Mac	0.419536	1.77926e-74	3.23185e-70
Lipa	Trem2+Fcrls+ Mac	0.556207	1.93519e-73	3.51509e-69
Cxcl2	Trem2+Fcrls+ Mac	0.830065	1.23626e-72	2.24554e-68
Trf	Trem2+Fcrls+ Mac	0.60571	1.6462e-72	2.99016e-68
Pla2g15	Trem2+Fcrls+ Mac	0.374807	2.54961e-72	4.63111e-68
Fam20c	Trem2+Fcrls+ Mac	0.429598	9.20461e-72	1.67192e-67
Zfand5	Trem2+Fcrls+ Mac	0.420229	1.2973e-71	2.35642e-67
Lhfpl2	Trem2+Fcrls+ Mac	0.543179	2.41112e-68	4.37956e-64
H2-K1	Trem2+Fcrls+ Mac	0.361857	1.89048e-67	3.43388e-63
Mdfic	Trem2+Fcrls+ Mac	0.409807	2.76567e-67	5.02356e-63
Slc27a1	Trem2+Fcrls+ Mac	0.377408	6.55313e-67	1.19031e-62
Glul	Trem2+Fcrls+ Mac	0.387476	8.48631e-66	1.54145e-61
Hfe	Trem2+Fcrls+ Mac	0.361835	3.25701e-65	5.91603e-61
Eif4e	Trem2+Fcrls+ Mac	0.559898	4.45195e-65	8.08652e-61
Pla2g7	Trem2+Fcrls+ Mac	0.483385	9.52837e-65	1.73073e-60
Slc3a2	Trem2+Fcrls+ Mac	0.378492	2.45017e-62	4.45049e-58
Npc1	Trem2+Fcrls+ Mac	0.40986	3.59056e-62	6.5219e-58
Ctsa	Trem2+Fcrls+ Mac	0.350728	6.7283e-61	1.22213e-56
Snx8	Trem2+Fcrls+ Mac	0.339298	8.3691e-61	1.52016e-56
Rasa4	Trem2+Fcrls+ Mac	0.37154	8.63806e-61	1.56902e-56
Txnrd1	Trem2+Fcrls+ Mac	0.592402	1.31339e-60	2.38565e-56
Efhd2	Trem2+Fcrls+ Mac	0.322592	1.68265e-60	3.05637e-56
Tanc2	Trem2+Fcrls+ Mac	0.276782	2.65743e-60	4.82696e-56
Acp5	Trem2+Fcrls+ Mac	0.564114	1.58755e-59	2.88362e-55
Cln8	Trem2+Fcrls+ Mac	0.358008	2.32062e-59	4.21518e-55
Clec4n	Trem2+Fcrls+ Mac	0.593243	4.1178e-59	7.47958e-55
Tspan4	Trem2+Fcrls+ Mac	0.305426	6.45205e-59	1.17195e-54
Hexb	Trem2+Fcrls+ Mac	0.392409	9.95357e-59	1.80797e-54
Snx5	Trem2+Fcrls+ Mac	0.369681	1.20318e-58	2.18545e-54
Tpp1	Trem2+Fcrls+ Mac	0.322981	3.21319e-58	5.83645e-54
Slc7a8	Trem2+Fcrls+ Mac	0.368623	9.07203e-58	1.64784e-53
Slc6a8	Trem2+Fcrls+ Mac	0.356945	1.5296e-57	2.77837e-53
Dab2	Trem2+Fcrls+ Mac	0.362445	1.15253e-56	2.09345e-52
Srxn1	Trem2+Fcrls+ Mac	0.737667	3.79049e-56	6.88505e-52
Ms4a6d	Trem2+Fcrls+ Mac	0.309994	3.91029e-56	7.10265e-52
Lpin2	Trem2+Fcrls+ Mac	0.442955	1.36325e-55	2.4762e-51
Dhrs3	Trem2+Fcrls+ Mac	0.336226	3.9239e-55	7.12737e-51
Cltc	Trem2+Fcrls+ Mac	0.329147	5.36156e-55	9.73874e-51
Rcan1	Trem2+Fcrls+ Mac	0.542504	6.69375e-55	1.21585e-50
Ptms	Trem2+Fcrls+ Mac	0.352086	3.18659e-54	5.78813e-50
B2m	Trem2+Fcrls+ Mac	0.289619	3.73213e-54	6.77903e-50
Akr1a1	Trem2+Fcrls+ Mac	0.368905	5.11282e-54	9.28693e-50
Gadd45b	Trem2+Fcrls+ Mac	0.459841	5.6651e-54	1.02901e-49
Lgals3bp	Trem2+Fcrls+ Mac	0.329339	9.6626e-54	1.75511e-49
Cstb	Trem2+Fcrls+ Mac	0.405422	1.04861e-53	1.9047e-49
Fem1b	Trem2+Fcrls+ Mac	0.361688	1.60646e-53	2.91797e-49
Mafb	Trem2+Fcrls+ Mac	0.459756	5.85525e-53	1.06355e-48
Fcgr3	Trem2+Fcrls+ Mac	0.372504	1.75478e-52	3.18739e-48
Tnfsf12	Trem2+Fcrls+ Mac	0.331084	1.75952e-51	3.19599e-47
Cebpa	Trem2+Fcrls+ Mac	0.353327	3.43002e-51	6.23029e-47
Ccdc152	Trem2+Fcrls+ Mac	0.290192	1.47725e-50	2.68328e-46
Mt1	Trem2+Fcrls+ Mac	0.479531	3.59684e-50	6.5333e-46
Cndp2	Trem2+Fcrls+ Mac	0.359934	5.50146e-50	9.99285e-46
Atp6v1h	Trem2+Fcrls+ Mac	0.360991	1.6562e-49	3.00833e-45
Blvrb	Trem2+Fcrls+ Mac	0.347742	1.12309e-48	2.03998e-44
Bcl2a1b	Trem2+Fcrls+ Mac	0.624778	1.86341e-48	3.3847e-44
Casp4	Trem2+Fcrls+ Mac	0.399837	2.42975e-48	4.4134e-44
Furin	Trem2+Fcrls+ Mac	0.400035	3.44261e-48	6.25316e-44
Itga6	Trem2+Fcrls+ Mac	0.304111	4.91597e-48	8.92937e-44
Raph1	Trem2+Fcrls+ Mac	0.448149	1.69542e-47	3.07957e-43
Marcksl1	Trem2+Fcrls+ Mac	0.528145	3.27823e-47	5.95457e-43
P2ry6	Trem2+Fcrls+ Mac	0.34095	5.31761e-47	9.6589e-43
Noct	Trem2+Fcrls+ Mac	0.434492	9.08012e-47	1.64931e-42
Tubb6	Trem2+Fcrls+ Mac	0.354501	9.27153e-47	1.68408e-42
Cd83	Trem2+Fcrls+ Mac	0.528053	1.00882e-46	1.83243e-42
Adap2	Trem2+Fcrls+ Mac	0.293283	1.01985e-46	1.85245e-42
Aopep	Trem2+Fcrls+ Mac	0.377864	1.06132e-46	1.92778e-42
Otulinl	Trem2+Fcrls+ Mac	0.370661	1.73836e-46	3.15756e-42
Asah1	Trem2+Fcrls+ Mac	0.264208	3.23336e-46	5.87308e-42
Nxpe5	Trem2+Fcrls+ Mac	0.250507	3.74473e-46	6.80193e-42
Wwp1	Trem2+Fcrls+ Mac	0.298531	3.86629e-46	7.02273e-42
Lyz2	Trem2+Fcrls+ Mac	0.3394	4.06615e-46	7.38576e-42
Anxa5	Trem2+Fcrls+ Mac	0.271265	6.27146e-46	1.13915e-41
P2rx4	Trem2+Fcrls+ Mac	0.343342	1.2403e-45	2.25287e-41
Atp13a2	Trem2+Fcrls+ Mac	0.316932	1.54477e-45	2.80592e-41
Bri3	Trem2+Fcrls+ Mac	0.26338	1.8805e-45	3.41575e-41
Rab3il1	Trem2+Fcrls+ Mac	0.324467	2.15551e-45	3.91527e-41
Ada	Trem2+Fcrls+ Mac	0.280492	3.05161e-45	5.54294e-41
Tnf	Trem2+Fcrls+ Mac	0.590505	6.33395e-45	1.1505e-40
Top1	Trem2+Fcrls+ Mac	0.331435	8.99003e-45	1.63295e-40
Rnf150	Trem2+Fcrls+ Mac	0.268239	1.07735e-44	1.9569e-40
Pdlim4	Trem2+Fcrls+ Mac	0.257151	3.98321e-44	7.2351e-40
Mertk	Trem2+Fcrls+ Mac	0.255641	1.45892e-43	2.64998e-39
Atp6v1c1	Trem2+Fcrls+ Mac	0.29966	1.51015e-43	2.74304e-39
Prag1	Trem2+Fcrls+ Mac	0.252267	3.931e-43	7.14027e-39
Sgpl1	Trem2+Fcrls+ Mac	0.281807	8.58979e-43	1.56025e-38
Mtmr10	Trem2+Fcrls+ Mac	0.29573	2.03677e-42	3.6996e-38
Maff	Trem2+Fcrls+ Mac	0.400819	5.006e-42	9.0929e-38
Rragc	Trem2+Fcrls+ Mac	0.281117	5.27502e-42	9.58155e-38
Tgfbr1	Trem2+Fcrls+ Mac	0.334238	7.74251e-42	1.40635e-37
Mcoln2	Trem2+Fcrls+ Mac	0.252404	1.81131e-41	3.29005e-37
Uap1l1	Trem2+Fcrls+ Mac	0.292294	4.3751e-41	7.94692e-37
Il1rn	Trem2+Fcrls+ Mac	0.750533	9.05877e-41	1.64543e-36
Plau	Trem2+Fcrls+ Mac	0.526948	1.30508e-40	2.37055e-36
Id2	Trem2+Fcrls+ Mac	0.386169	1.81791e-40	3.30206e-36
Prdx1	Trem2+Fcrls+ Mac	0.633445	5.02841e-40	9.1336e-36
Ctsh	Trem2+Fcrls+ Mac	0.316997	1.0364e-39	1.88251e-35
Ly86	Trem2+Fcrls+ Mac	0.347661	1.48077e-39	2.68967e-35
Psap	Trem2+Fcrls+ Mac	0.459148	2.8341e-39	5.14785e-35
Cipc	Trem2+Fcrls+ Mac	0.255191	5.41456e-39	9.835e-35
Bcar3	Trem2+Fcrls+ Mac	0.324347	1.58352e-38	2.87631e-34
Dot1l	Trem2+Fcrls+ Mac	0.368279	2.91394e-38	5.29288e-34
Marcks	Trem2+Fcrls+ Mac	0.319864	3.40345e-38	6.18202e-34
Plekho2	Trem2+Fcrls+ Mac	0.27982	6.54653e-38	1.18911e-33
Dtnbp1	Trem2+Fcrls+ Mac	0.283343	2.12698e-37	3.86344e-33
Rap2b	Trem2+Fcrls+ Mac	0.324576	2.66282e-37	4.83675e-33
Etv3	Trem2+Fcrls+ Mac	0.330087	4.07404e-37	7.40008e-33
Lmna	Trem2+Fcrls+ Mac	0.314851	9.11809e-37	1.65621e-32
Plagl2	Trem2+Fcrls+ Mac	0.280632	1.4869e-36	2.70081e-32
Tnfrsf12a	Trem2+Fcrls+ Mac	0.32581	4.37575e-36	7.94811e-32
Cttnbp2nl	Trem2+Fcrls+ Mac	0.30598	5.14474e-36	9.3449e-32
Hmox1	Trem2+Fcrls+ Mac	0.73743	1.34932e-35	2.45091e-31
Arl4c	Trem2+Fcrls+ Mac	0.340761	2.14686e-35	3.89956e-31
Tnfaip3	Trem2+Fcrls+ Mac	0.400629	3.97312e-35	7.21678e-31
Icam1	Trem2+Fcrls+ Mac	0.354394	2.18944e-34	3.9769e-30
Slfn2	Trem2+Fcrls+ Mac	0.394681	3.13301e-34	5.6908e-30
Cxcl1	Trem2+Fcrls+ Mac	0.83937	9.1323e-34	1.65879e-29
Hivep3	Trem2+Fcrls+ Mac	0.272585	1.05781e-33	1.92141e-29
Clba1	Trem2+Fcrls+ Mac	0.344368	1.13332e-33	2.05856e-29
Gns	Trem2+Fcrls+ Mac	0.261985	1.22041e-33	2.21676e-29
Tmem106a	Trem2+Fcrls+ Mac	0.250345	1.29217e-33	2.3471e-29
Myo1e	Trem2+Fcrls+ Mac	0.309971	3.42266e-33	6.21692e-29
Cd300a	Trem2+Fcrls+ Mac	0.288475	5.19141e-33	9.42969e-29
Sh3pxd2b	Trem2+Fcrls+ Mac	0.257264	7.62626e-33	1.38523e-28
Gm17056	Trem2+Fcrls+ Mac	0.350929	7.7875e-33	1.41452e-28
Cd48	Trem2+Fcrls+ Mac	0.264561	7.9142e-33	1.43754e-28
Lilr4b	Trem2+Fcrls+ Mac	0.359654	9.31399e-33	1.69179e-28
1700017B05Rik	Trem2+Fcrls+ Mac	0.287435	1.13563e-32	2.06276e-28
Nfkb1	Trem2+Fcrls+ Mac	0.412483	1.55923e-32	2.83219e-28
Gna13	Trem2+Fcrls+ Mac	0.282369	1.82607e-32	3.31688e-28
Tceal9	Trem2+Fcrls+ Mac	0.290499	2.03877e-32	3.70322e-28
Hebp1	Trem2+Fcrls+ Mac	0.339541	2.6694e-32	4.84869e-28
Itga5	Trem2+Fcrls+ Mac	0.295144	2.67693e-32	4.86238e-28
Fcgr2b	Trem2+Fcrls+ Mac	0.288383	2.83712e-32	5.15334e-28
Clic4	Trem2+Fcrls+ Mac	0.322883	3.65931e-32	6.64678e-28
Rbbp6	Trem2+Fcrls+ Mac	0.309425	4.53512e-32	8.23759e-28
Gpr137b	Trem2+Fcrls+ Mac	0.307363	5.61462e-32	1.01984e-27
Specc1	Trem2+Fcrls+ Mac	0.272026	9.73804e-32	1.76882e-27
Mdm2	Trem2+Fcrls+ Mac	0.374709	1.21161e-31	2.20077e-27
Rasgef1b	Trem2+Fcrls+ Mac	0.325612	2.37902e-31	4.32125e-27
Clec4a1	Trem2+Fcrls+ Mac	0.290161	2.59424e-31	4.71218e-27
Naa50	Trem2+Fcrls+ Mac	0.25374	6.44015e-31	1.16979e-26
Pi4k2a	Trem2+Fcrls+ Mac	0.265672	6.96585e-31	1.26528e-26
Cflar	Trem2+Fcrls+ Mac	0.320602	7.97852e-31	1.44922e-26
Zc3h12c	Trem2+Fcrls+ Mac	0.259844	1.70214e-30	3.09177e-26
Gramd1b	Trem2+Fcrls+ Mac	0.281708	2.40066e-30	4.36055e-26
Rnf19b	Trem2+Fcrls+ Mac	0.332681	3.0925e-30	5.61721e-26
2310022A10Rik	Trem2+Fcrls+ Mac	0.252632	3.89821e-30	7.08071e-26
Ccl7	Trem2+Fcrls+ Mac	0.649256	5.31628e-30	9.65649e-26
Spred1	Trem2+Fcrls+ Mac	0.341017	9.03677e-30	1.64144e-25
Basp1	Trem2+Fcrls+ Mac	0.282324	1.29775e-29	2.35723e-25
Pik3r5	Trem2+Fcrls+ Mac	0.307785	1.32573e-29	2.40806e-25
Phlda1	Trem2+Fcrls+ Mac	0.531601	6.01091e-29	1.09182e-24
Sirpa	Trem2+Fcrls+ Mac	0.254101	7.91488e-29	1.43766e-24
Nceh1	Trem2+Fcrls+ Mac	0.256861	1.2321e-28	2.23799e-24
Tent5c	Trem2+Fcrls+ Mac	0.257229	1.6265e-28	2.95438e-24
Jmjd1c	Trem2+Fcrls+ Mac	0.320576	2.08149e-28	3.78082e-24
Daglb	Trem2+Fcrls+ Mac	0.258932	3.12739e-28	5.68059e-24
Cdkn1a	Trem2+Fcrls+ Mac	0.309868	3.70454e-28	6.72893e-24
Fbxo30	Trem2+Fcrls+ Mac	0.277692	1.05719e-27	1.92028e-23
Atp6v1d	Trem2+Fcrls+ Mac	0.264489	1.8454e-27	3.35199e-23
Ier3	Trem2+Fcrls+ Mac	0.370586	2.00256e-27	3.63745e-23
Tank	Trem2+Fcrls+ Mac	0.323237	2.05866e-27	3.73935e-23
Osbpl8	Trem2+Fcrls+ Mac	0.316697	3.48342e-27	6.32729e-23
Mat2a	Trem2+Fcrls+ Mac	0.257059	3.53017e-27	6.4122e-23
Cd72	Trem2+Fcrls+ Mac	0.34737	3.62494e-27	6.58434e-23
Tob2	Trem2+Fcrls+ Mac	0.275598	4.43698e-27	8.05932e-23
Aig1	Trem2+Fcrls+ Mac	0.279375	6.73227e-27	1.22285e-22
Ccrl2	Trem2+Fcrls+ Mac	0.354504	1.15342e-26	2.09508e-22
Creg1	Trem2+Fcrls+ Mac	0.355876	1.55929e-26	2.8323e-22
Jund	Trem2+Fcrls+ Mac	0.301377	1.78175e-26	3.23638e-22
St6galnac4	Trem2+Fcrls+ Mac	0.280407	1.89106e-26	3.43493e-22
Tmem251	Trem2+Fcrls+ Mac	0.259461	2.41332e-26	4.38356e-22
Fyb	Trem2+Fcrls+ Mac	0.259979	5.32768e-26	9.6772e-22
Cx3cr1	Trem2+Fcrls+ Mac	0.36096	1.0353e-25	1.88052e-21
Hilpda	Trem2+Fcrls+ Mac	0.395729	1.76109e-25	3.19885e-21
Man2a2	Trem2+Fcrls+ Mac	0.269301	2.04932e-25	3.72239e-21
Ankrd28	Trem2+Fcrls+ Mac	0.299129	4.11624e-25	7.47675e-21
Man1a	Trem2+Fcrls+ Mac	0.273819	6.25567e-25	1.13628e-20
Klf6	Trem2+Fcrls+ Mac	0.289051	6.72736e-25	1.22196e-20
Clec12a	Trem2+Fcrls+ Mac	0.284525	1.66765e-24	3.02913e-20
Jag1	Trem2+Fcrls+ Mac	0.320142	1.71162e-24	3.10898e-20
Nlrp3	Trem2+Fcrls+ Mac	0.343242	5.88298e-24	1.06858e-19
Ifrd1	Trem2+Fcrls+ Mac	0.292593	1.17354e-23	2.13162e-19
Il4ra	Trem2+Fcrls+ Mac	0.250242	2.5619e-23	4.65344e-19
Slc48a1	Trem2+Fcrls+ Mac	0.271647	9.59707e-23	1.74321e-18
Plk2	Trem2+Fcrls+ Mac	0.32534	3.0117e-22	5.47044e-18
Socs3	Trem2+Fcrls+ Mac	0.336746	5.7092e-22	1.03702e-17
Rapgef2	Trem2+Fcrls+ Mac	0.347257	7.93124e-22	1.44063e-17
Cd300lb	Trem2+Fcrls+ Mac	0.283963	2.04659e-21	3.71742e-17
Ccl2	Trem2+Fcrls+ Mac	0.559232	7.28597e-21	1.32342e-16
Gclm	Trem2+Fcrls+ Mac	0.523015	7.35868e-21	1.33663e-16
Gm14636	Trem2+Fcrls+ Mac	0.391386	2.17607e-20	3.95262e-16
Rgs1	Trem2+Fcrls+ Mac	0.381229	9.13339e-20	1.65899e-15
Uhrf2	Trem2+Fcrls+ Mac	0.292364	2.45476e-19	4.45882e-15
Zc3h12a	Trem2+Fcrls+ Mac	0.259401	3.35013e-19	6.08517e-15
Kdm6b	Trem2+Fcrls+ Mac	0.250741	4.80358e-19	8.72523e-15
Ccl3	Trem2+Fcrls+ Mac	0.703122	6.99203e-19	1.27003e-14
Fosb	Trem2+Fcrls+ Mac	0.518953	7.59863e-19	1.38021e-14
Ubc	Trem2+Fcrls+ Mac	0.262833	5.55972e-17	1.00987e-12
Pdgfb	Trem2+Fcrls+ Mac	0.260726	8.88518e-17	1.6139e-12
Bach1	Trem2+Fcrls+ Mac	0.296075	1.03943e-16	1.88802e-12
Tnfrsf1b	Trem2+Fcrls+ Mac	0.252451	1.45643e-16	2.64545e-12
Il1a	Trem2+Fcrls+ Mac	0.326235	8.65332e-16	1.57179e-11
Irs2	Trem2+Fcrls+ Mac	0.255324	3.07176e-15	5.57955e-11
Errfi1	Trem2+Fcrls+ Mac	0.328242	3.19481e-15	5.80305e-11
Lyz1	Trem2+Fcrls+ Mac	0.321862	7.76346e-15	1.41016e-10
Fbxo32	Trem2+Fcrls+ Mac	0.308527	6.57937e-13	1.19508e-08
Ccl4	Trem2+Fcrls+ Mac	0.88204	1.40603e-12	2.55392e-08
Mmp19	Trem2+Fcrls+ Mac	0.30896	2.07525e-11	3.76948e-07
Atf3	Trem2+Fcrls+ Mac	0.313812	1.24878e-10	2.26829e-06
Cd74	Trem2+Fcrls+ Mac	0.292846	3.61086e-10	6.55877e-06
Odc1	Trem2+Fcrls+ Mac	0.495834	7.56016e-05	1
Vsig4	Lyve1+Fol2r+ Mac	2.90845	0	0
Lyve1	Lyve1+Fol2r+ Mac	2.21659	0	0
Fxyd2	Lyve1+Fol2r+ Mac	2.01562	0	0
Aqp1	Lyve1+Fol2r+ Mac	1.96211	0	0
Folr2	Lyve1+Fol2r+ Mac	1.95389	0	0
Serpinb6a	Lyve1+Fol2r+ Mac	1.72239	0	0
Timp2	Lyve1+Fol2r+ Mac	1.70454	0	0
Pmp22	Lyve1+Fol2r+ Mac	1.67551	0	0
C1qa	Lyve1+Fol2r+ Mac	1.63606	0	0
Gas6	Lyve1+Fol2r+ Mac	1.63423	0	0
Cbr2	Lyve1+Fol2r+ Mac	1.5524	0	0
Cd36	Lyve1+Fol2r+ Mac	1.53681	0	0
C1qc	Lyve1+Fol2r+ Mac	1.46116	0	0
Rnase4	Lyve1+Fol2r+ Mac	1.44379	0	0
Tns1	Lyve1+Fol2r+ Mac	1.40359	0	0
Ltc4s	Lyve1+Fol2r+ Mac	1.39689	0	0
Cd81	Lyve1+Fol2r+ Mac	1.3426	0	0
Fcgrt	Lyve1+Fol2r+ Mac	1.26214	0	0
Colec12	Lyve1+Fol2r+ Mac	1.2391	0	0
Sulf2	Lyve1+Fol2r+ Mac	1.22255	0	0
Cavin1	Lyve1+Fol2r+ Mac	1.22231	0	0
Fgfr1	Lyve1+Fol2r+ Mac	1.2166	0	0
Gpr34	Lyve1+Fol2r+ Mac	1.20617	0	0
Pltp	Lyve1+Fol2r+ Mac	1.17797	0	0
Camk1	Lyve1+Fol2r+ Mac	1.16105	0	0
Cspg4	Lyve1+Fol2r+ Mac	1.1064	0	0
Serpinh1	Lyve1+Fol2r+ Mac	0.989226	0	0
Dpysl3	Lyve1+Fol2r+ Mac	0.722921	0	0
Slc9a3r2	Lyve1+Fol2r+ Mac	0.616936	0	0
Adamtsl5	Lyve1+Fol2r+ Mac	0.600004	0	0
Dnm1	Lyve1+Fol2r+ Mac	0.496883	0	0
Bin1	Lyve1+Fol2r+ Mac	1.03893	5.79741e-303	1.05304e-298
Cfh	Lyve1+Fol2r+ Mac	1.48408	2.73176e-302	4.96197e-298
Fcna	Lyve1+Fol2r+ Mac	0.713306	4.52735e-300	8.22348e-296
Tppp3	Lyve1+Fol2r+ Mac	1.41012	1.12236e-291	2.03866e-287
Fermt2	Lyve1+Fol2r+ Mac	0.56074	1.92118e-288	3.48963e-284
Pepd	Lyve1+Fol2r+ Mac	0.948265	8.67844e-280	1.57635e-275
Trim47	Lyve1+Fol2r+ Mac	0.811578	1.32797e-272	2.41212e-268
Slco2b1	Lyve1+Fol2r+ Mac	0.726815	2.5003e-268	4.54155e-264
Ctla2a	Lyve1+Fol2r+ Mac	1.10974	2.5594e-268	4.64889e-264
Ecm1	Lyve1+Fol2r+ Mac	1.08425	2.78221e-268	5.0536e-264
C1qb	Lyve1+Fol2r+ Mac	1.13773	9.13231e-266	1.65879e-261
Selenom	Lyve1+Fol2r+ Mac	0.757487	2.60471e-262	4.73119e-258
Alox5	Lyve1+Fol2r+ Mac	0.819484	2.29483e-260	4.16833e-256
Pros1	Lyve1+Fol2r+ Mac	0.852088	2.85427e-253	5.1845e-249
Dab2	Lyve1+Fol2r+ Mac	0.965949	1.23574e-250	2.2446e-246
Grn	Lyve1+Fol2r+ Mac	0.84926	4.07933e-246	7.40969e-242
Cd163	Lyve1+Fol2r+ Mac	1.41591	1.33164e-245	2.41878e-241
Tcim	Lyve1+Fol2r+ Mac	0.589366	5.43298e-242	9.86846e-238
Npl	Lyve1+Fol2r+ Mac	0.828444	4.88085e-240	8.86557e-236
Pmepa1	Lyve1+Fol2r+ Mac	1.20984	1.03027e-236	1.87137e-232
2610203C22Rik	Lyve1+Fol2r+ Mac	0.543082	5.4688e-236	9.93352e-232
Cpne8	Lyve1+Fol2r+ Mac	0.388558	1.1592e-233	2.10557e-229
Crip1	Lyve1+Fol2r+ Mac	1.06233	5.40003e-228	9.80861e-224
Spire1	Lyve1+Fol2r+ Mac	0.708228	1.0186e-227	1.85019e-223
Tppp	Lyve1+Fol2r+ Mac	0.461213	3.12006e-226	5.66728e-222
Zcchc14	Lyve1+Fol2r+ Mac	0.39444	6.22789e-222	1.13123e-217
Gprc5b	Lyve1+Fol2r+ Mac	0.386534	7.80408e-221	1.41753e-216
Etv1	Lyve1+Fol2r+ Mac	0.532604	1.30778e-218	2.37545e-214
Rab11fip5	Lyve1+Fol2r+ Mac	0.663357	1.99217e-215	3.61858e-211
Kank2	Lyve1+Fol2r+ Mac	0.427993	2.58036e-215	4.68697e-211
Maf	Lyve1+Fol2r+ Mac	0.961467	3.77712e-215	6.86075e-211
Crip2	Lyve1+Fol2r+ Mac	1.02576	3.37782e-214	6.13548e-210
Amotl1	Lyve1+Fol2r+ Mac	0.511292	8.13022e-212	1.47677e-207
Serinc3	Lyve1+Fol2r+ Mac	0.815334	2.37541e-210	4.31469e-206
Pls3	Lyve1+Fol2r+ Mac	0.535516	3.0492e-209	5.53857e-205
Cacna1a	Lyve1+Fol2r+ Mac	0.499147	9.39522e-207	1.70655e-202
Arsb	Lyve1+Fol2r+ Mac	1.05659	3.52111e-205	6.39575e-201
Plaat3	Lyve1+Fol2r+ Mac	0.623329	1.66608e-204	3.02627e-200
Rasgrp3	Lyve1+Fol2r+ Mac	0.45016	2.37368e-201	4.31154e-197
Nfic	Lyve1+Fol2r+ Mac	0.87505	1.06763e-200	1.93923e-196
Bmp2	Lyve1+Fol2r+ Mac	0.549006	2.33658e-199	4.24417e-195
Wwp1	Lyve1+Fol2r+ Mac	0.772355	8.55974e-199	1.55479e-194
Tgfbr2	Lyve1+Fol2r+ Mac	0.772979	3.86799e-198	7.02582e-194
Cavin3	Lyve1+Fol2r+ Mac	0.444782	1.48199e-194	2.69188e-190
C4b	Lyve1+Fol2r+ Mac	0.778595	2.65596e-194	4.82428e-190
Kif1b	Lyve1+Fol2r+ Mac	0.772177	3.19048e-191	5.79518e-187
Sema6a	Lyve1+Fol2r+ Mac	0.316286	4.08251e-190	7.41546e-186
Tuba1a	Lyve1+Fol2r+ Mac	0.948506	4.04967e-189	7.35583e-185
Emp3	Lyve1+Fol2r+ Mac	0.749678	6.07184e-189	1.10289e-184
Emp1	Lyve1+Fol2r+ Mac	0.770532	3.81634e-188	6.93199e-184
Uaca	Lyve1+Fol2r+ Mac	0.348972	1.11655e-186	2.02809e-182
Rcn3	Lyve1+Fol2r+ Mac	0.485563	1.14231e-184	2.0749e-180
Lmna	Lyve1+Fol2r+ Mac	0.748934	3.61486e-184	6.56603e-180
Tmem37	Lyve1+Fol2r+ Mac	0.71261	3.65965e-183	6.64738e-179
Pdgfc	Lyve1+Fol2r+ Mac	0.39405	7.31288e-183	1.32831e-178
S100b	Lyve1+Fol2r+ Mac	0.554085	1.58805e-182	2.88454e-178
Stab1	Lyve1+Fol2r+ Mac	0.860056	4.47948e-182	8.13653e-178
Mxra8	Lyve1+Fol2r+ Mac	0.284171	5.54355e-182	1.00693e-177
Pf4	Lyve1+Fol2r+ Mac	0.862958	3.98317e-181	7.23503e-177
Vat1	Lyve1+Fol2r+ Mac	0.741476	5.81934e-181	1.05702e-176
Glul	Lyve1+Fol2r+ Mac	0.737956	1.88696e-180	3.42748e-176
Nupr1	Lyve1+Fol2r+ Mac	1.01174	2.10346e-180	3.82072e-176
Hpgd	Lyve1+Fol2r+ Mac	0.950793	2.78327e-180	5.05553e-176
Pdlim1	Lyve1+Fol2r+ Mac	0.686237	1.20722e-179	2.1928e-175
Psd3	Lyve1+Fol2r+ Mac	0.605863	1.90956e-179	3.46852e-175
Mtss1	Lyve1+Fol2r+ Mac	0.707827	5.89844e-178	1.07139e-173
Blvrb	Lyve1+Fol2r+ Mac	0.749506	2.98689e-177	5.42539e-173
Fam167b	Lyve1+Fol2r+ Mac	0.356308	1.70423e-175	3.09556e-171
Selenop	Lyve1+Fol2r+ Mac	0.977288	2.58428e-172	4.69409e-168
Plekhg5	Lyve1+Fol2r+ Mac	0.348201	1.56146e-170	2.83624e-166
Stard8	Lyve1+Fol2r+ Mac	0.650243	1.6793e-170	3.05028e-166
Cd63	Lyve1+Fol2r+ Mac	0.671238	1.90647e-170	3.46292e-166
Lima1	Lyve1+Fol2r+ Mac	0.685795	1.56385e-169	2.84059e-165
Fbln5	Lyve1+Fol2r+ Mac	0.268126	3.35493e-169	6.09389e-165
Rgs10	Lyve1+Fol2r+ Mac	0.63503	2.13489e-168	3.87781e-164
Prxl2b	Lyve1+Fol2r+ Mac	0.598867	2.24204e-166	4.07244e-162
Lamp1	Lyve1+Fol2r+ Mac	0.496709	1.22412e-165	2.22348e-161
Itsn1	Lyve1+Fol2r+ Mac	0.639887	1.24859e-164	2.26795e-160
S1pr1	Lyve1+Fol2r+ Mac	0.512517	2.87299e-164	5.2185e-160
Syngr1	Lyve1+Fol2r+ Mac	0.707841	3.99942e-164	7.26454e-160
Maoa	Lyve1+Fol2r+ Mac	0.407132	2.79745e-163	5.08129e-159
Mrc1	Lyve1+Fol2r+ Mac	1.00633	3.95809e-163	7.18948e-159
Sgpp1	Lyve1+Fol2r+ Mac	0.545361	6.56888e-163	1.19317e-158
Mef2a	Lyve1+Fol2r+ Mac	0.659043	1.70536e-162	3.09762e-158
C77080	Lyve1+Fol2r+ Mac	0.495595	8.4753e-162	1.53945e-157
Smagp	Lyve1+Fol2r+ Mac	0.509105	3.22815e-159	5.86362e-155
Scn1b	Lyve1+Fol2r+ Mac	0.438263	5.32142e-159	9.66582e-155
Nfia	Lyve1+Fol2r+ Mac	0.453552	1.07085e-158	1.94509e-154
Arhgef12	Lyve1+Fol2r+ Mac	0.483671	2.24186e-158	4.07212e-154
Ski	Lyve1+Fol2r+ Mac	0.620879	9.47517e-158	1.72107e-153
Sptbn1	Lyve1+Fol2r+ Mac	0.734525	1.07157e-157	1.94641e-153
Ahnak	Lyve1+Fol2r+ Mac	0.632915	2.00297e-157	3.63819e-153
Frmd4b	Lyve1+Fol2r+ Mac	0.559151	6.78956e-157	1.23325e-152
P2ry12	Lyve1+Fol2r+ Mac	0.505221	4.34991e-156	7.90117e-152
Gypc	Lyve1+Fol2r+ Mac	0.285863	5.76496e-156	1.04715e-151
Itgb1	Lyve1+Fol2r+ Mac	0.575438	6.39898e-156	1.16231e-151
Ptk2	Lyve1+Fol2r+ Mac	0.324719	1.80819e-155	3.28439e-151
Akr1b8	Lyve1+Fol2r+ Mac	0.618776	4.99411e-155	9.07129e-151
Trem2	Lyve1+Fol2r+ Mac	0.690534	6.91746e-155	1.25649e-150
Mtmr10	Lyve1+Fol2r+ Mac	0.725363	1.3897e-154	2.52426e-150
Rasgef1b	Lyve1+Fol2r+ Mac	0.731126	1.53459e-154	2.78743e-150
Rhoc	Lyve1+Fol2r+ Mac	0.683064	6.22859e-154	1.13136e-149
Ehd4	Lyve1+Fol2r+ Mac	0.659015	1.12247e-153	2.03886e-149
Plscr4	Lyve1+Fol2r+ Mac	0.330246	1.52725e-153	2.77409e-149
Gatm	Lyve1+Fol2r+ Mac	0.516493	2.19229e-151	3.98208e-147
Selenbp1	Lyve1+Fol2r+ Mac	0.510744	1.75112e-149	3.18074e-145
Olfml3	Lyve1+Fol2r+ Mac	0.818061	3.05144e-147	5.54263e-143
Malat1	Lyve1+Fol2r+ Mac	0.651332	3.70191e-147	6.72415e-143
Igf1	Lyve1+Fol2r+ Mac	0.742638	4.18896e-146	7.60882e-142
Timd4	Lyve1+Fol2r+ Mac	0.324696	7.37561e-145	1.33971e-140
Ildr2	Lyve1+Fol2r+ Mac	0.263715	1.36066e-144	2.4715e-140
Tpp1	Lyve1+Fol2r+ Mac	0.584573	4.8777e-144	8.85986e-140
Rab31	Lyve1+Fol2r+ Mac	0.639239	7.00153e-143	1.27176e-138
Ppp1r14b	Lyve1+Fol2r+ Mac	0.67649	9.88489e-143	1.79549e-138
Itm2b	Lyve1+Fol2r+ Mac	0.581963	3.27919e-142	5.95632e-138
Adgre5	Lyve1+Fol2r+ Mac	0.830832	3.91899e-141	7.11845e-137
Lrp6	Lyve1+Fol2r+ Mac	0.646497	6.93033e-141	1.25883e-136
Ccl24	Lyve1+Fol2r+ Mac	0.882582	6.75726e-140	1.22739e-135
Agmo	Lyve1+Fol2r+ Mac	0.28579	1.10377e-139	2.00489e-135
Gm41307	Lyve1+Fol2r+ Mac	0.260768	1.55483e-139	2.8242e-135
Chp2	Lyve1+Fol2r+ Mac	0.300476	2.44225e-139	4.4361e-135
Cyb5r3	Lyve1+Fol2r+ Mac	0.634889	3.61358e-139	6.5637e-135
Poglut3	Lyve1+Fol2r+ Mac	0.327855	8.10596e-139	1.47237e-134
Dstn	Lyve1+Fol2r+ Mac	0.550898	2.95406e-138	5.36575e-134
Ahnak2	Lyve1+Fol2r+ Mac	0.50641	2.99933e-138	5.44798e-134
Aopep	Lyve1+Fol2r+ Mac	0.649262	1.2262e-136	2.22726e-132
Rab3il1	Lyve1+Fol2r+ Mac	0.55697	1.91389e-136	3.47639e-132
Nrp1	Lyve1+Fol2r+ Mac	0.66101	3.52387e-135	6.40076e-131
Csf1r	Lyve1+Fol2r+ Mac	0.605757	5.04766e-135	9.16856e-131
Hal	Lyve1+Fol2r+ Mac	1.44292	5.43032e-135	9.86363e-131
F13a1	Lyve1+Fol2r+ Mac	0.798128	8.44491e-135	1.53393e-130
Tslp	Lyve1+Fol2r+ Mac	0.263113	2.03882e-134	3.70332e-130
Igfbp4	Lyve1+Fol2r+ Mac	0.62422	3.25614e-134	5.91445e-130
Cdr2	Lyve1+Fol2r+ Mac	0.350133	3.51808e-134	6.39024e-130
Cst3	Lyve1+Fol2r+ Mac	0.663584	5.99817e-134	1.08951e-129
Hpgds	Lyve1+Fol2r+ Mac	0.644023	2.79351e-133	5.07414e-129
Tagln2	Lyve1+Fol2r+ Mac	0.591266	5.12194e-133	9.30349e-129
Ctsf	Lyve1+Fol2r+ Mac	0.447487	7.57802e-133	1.37647e-128
Aplp2	Lyve1+Fol2r+ Mac	0.590363	9.01226e-132	1.63699e-127
Sparc	Lyve1+Fol2r+ Mac	1.40753	1.52675e-131	2.77318e-127
Adgrg1	Lyve1+Fol2r+ Mac	0.412616	1.65214e-131	3.00094e-127
Dhrs3	Lyve1+Fol2r+ Mac	0.569395	8.1602e-129	1.48222e-124
Mt2	Lyve1+Fol2r+ Mac	0.862984	1.50315e-128	2.73033e-124
Hexa	Lyve1+Fol2r+ Mac	0.535803	9.41803e-128	1.71069e-123
mt-Nd2	Lyve1+Fol2r+ Mac	0.441882	2.76253e-127	5.01786e-123
Itga9	Lyve1+Fol2r+ Mac	0.374225	4.79435e-127	8.70845e-123
Myo5a	Lyve1+Fol2r+ Mac	0.618525	2.12382e-126	3.85771e-122
Hspa1a	Lyve1+Fol2r+ Mac	0.543749	4.94834e-126	8.98816e-122
Nrp2	Lyve1+Fol2r+ Mac	0.620353	6.70064e-126	1.2171e-121
Kitl	Lyve1+Fol2r+ Mac	0.311305	1.03546e-125	1.88081e-121
2610507B11Rik	Lyve1+Fol2r+ Mac	0.533134	1.20673e-125	2.19191e-121
Rin2	Lyve1+Fol2r+ Mac	0.54363	7.82832e-125	1.42194e-120
Oxct1	Lyve1+Fol2r+ Mac	0.584528	1.00361e-124	1.82295e-120
Klf4	Lyve1+Fol2r+ Mac	0.766669	2.08859e-124	3.79372e-120
Ccn1	Lyve1+Fol2r+ Mac	0.374706	9.09306e-124	1.65166e-119
Tbxas1	Lyve1+Fol2r+ Mac	0.506443	1.46585e-122	2.66256e-118
Nrcam	Lyve1+Fol2r+ Mac	0.263733	1.1526e-121	2.09359e-117
Cnrip1	Lyve1+Fol2r+ Mac	0.323248	5.45523e-121	9.90888e-117
Lyz1	Lyve1+Fol2r+ Mac	1.54205	3.12234e-120	5.67141e-116
S100a1	Lyve1+Fol2r+ Mac	0.528164	4.53019e-120	8.22864e-116
Eng	Lyve1+Fol2r+ Mac	0.404746	4.79567e-120	8.71086e-116
Ank2	Lyve1+Fol2r+ Mac	0.299903	1.4295e-119	2.59653e-115
Nr1d1	Lyve1+Fol2r+ Mac	0.434006	1.54531e-119	2.8069e-115
Rab34	Lyve1+Fol2r+ Mac	0.253482	2.00665e-119	3.64488e-115
Mgst3	Lyve1+Fol2r+ Mac	0.551487	1.47591e-117	2.68084e-113
Prune2	Lyve1+Fol2r+ Mac	0.379959	2.20302e-117	4.00157e-113
Lgals1	Lyve1+Fol2r+ Mac	0.616355	8.62788e-117	1.56717e-112
Nacc2	Lyve1+Fol2r+ Mac	0.381485	1.63379e-116	2.96761e-112
Cyb5a	Lyve1+Fol2r+ Mac	0.513289	4.01322e-116	7.28961e-112
Snx3	Lyve1+Fol2r+ Mac	0.476996	5.35943e-116	9.73486e-112
Marveld1	Lyve1+Fol2r+ Mac	0.397891	8.67606e-116	1.57592e-111
Rac3	Lyve1+Fol2r+ Mac	0.422278	1.11991e-115	2.03421e-111
Uchl3	Lyve1+Fol2r+ Mac	0.403239	1.2375e-114	2.24779e-110
Ednrb	Lyve1+Fol2r+ Mac	1.25574	1.38191e-114	2.5101e-110
Comt	Lyve1+Fol2r+ Mac	0.505827	1.743e-114	3.16599e-110
Arntl	Lyve1+Fol2r+ Mac	0.385999	2.85958e-114	5.19414e-110
2610001J05Rik	Lyve1+Fol2r+ Mac	0.533606	6.28781e-114	1.14212e-109
Tspan4	Lyve1+Fol2r+ Mac	0.443992	6.59735e-114	1.19834e-109
Zfhx3	Lyve1+Fol2r+ Mac	0.567147	6.72903e-113	1.22226e-108
Maged1	Lyve1+Fol2r+ Mac	0.307855	6.74571e-113	1.22529e-108
Ctnnd1	Lyve1+Fol2r+ Mac	0.444338	7.61801e-113	1.38374e-108
Stac2	Lyve1+Fol2r+ Mac	0.274031	8.24858e-113	1.49827e-108
Cpeb4	Lyve1+Fol2r+ Mac	0.72595	1.69582e-112	3.08029e-108
Dok2	Lyve1+Fol2r+ Mac	0.519952	1.27382e-111	2.31376e-107
Usp24	Lyve1+Fol2r+ Mac	0.452859	1.27931e-111	2.32374e-107
Enpp1	Lyve1+Fol2r+ Mac	0.380235	2.46207e-111	4.47211e-107
Klf9	Lyve1+Fol2r+ Mac	0.637269	2.76431e-111	5.0211e-107
Tulp4	Lyve1+Fol2r+ Mac	0.563956	3.56442e-111	6.47441e-107
Ophn1	Lyve1+Fol2r+ Mac	0.462838	9.11676e-111	1.65597e-106
Nav1	Lyve1+Fol2r+ Mac	0.573772	1.67495e-110	3.04238e-106
Fabp3	Lyve1+Fol2r+ Mac	0.352679	7.24623e-110	1.3162e-105
Calml4	Lyve1+Fol2r+ Mac	0.37097	7.48732e-110	1.36e-105
C3ar1	Lyve1+Fol2r+ Mac	0.511401	7.50286e-110	1.36282e-105
Pea15a	Lyve1+Fol2r+ Mac	0.483944	7.54793e-110	1.37101e-105
Fez2	Lyve1+Fol2r+ Mac	0.41927	1.0772e-109	1.95663e-105
Cenpb	Lyve1+Fol2r+ Mac	0.526458	1.5739e-109	2.85883e-105
Snx2	Lyve1+Fol2r+ Mac	0.658545	3.2439e-109	5.89222e-105
Cd109	Lyve1+Fol2r+ Mac	0.447643	7.15941e-109	1.30044e-104
Rtn4	Lyve1+Fol2r+ Mac	0.429501	7.86551e-109	1.42869e-104
P2ry10b	Lyve1+Fol2r+ Mac	0.56546	7.9058e-109	1.43601e-104
Hspb1	Lyve1+Fol2r+ Mac	0.77925	8.02859e-109	1.45831e-104
Cd37	Lyve1+Fol2r+ Mac	0.542802	2.55508e-108	4.64104e-104
Gm10134	Lyve1+Fol2r+ Mac	0.349112	3.26296e-108	5.92684e-104
Ak1	Lyve1+Fol2r+ Mac	0.396999	4.05565e-108	7.36669e-104
Rhoa	Lyve1+Fol2r+ Mac	0.40178	1.26768e-107	2.30262e-103
S100a13	Lyve1+Fol2r+ Mac	0.527925	2.31714e-107	4.20885e-103
Rab11a	Lyve1+Fol2r+ Mac	0.522411	3.0655e-107	5.56817e-103
Scoc	Lyve1+Fol2r+ Mac	0.469633	3.35971e-107	6.10257e-103
Ap2m1	Lyve1+Fol2r+ Mac	0.539126	4.4927e-107	8.16054e-103
Clmp	Lyve1+Fol2r+ Mac	0.401099	2.04817e-106	3.72029e-102
Fam3c	Lyve1+Fol2r+ Mac	0.430888	2.11982e-106	3.85045e-102
Nenf	Lyve1+Fol2r+ Mac	0.434223	2.16169e-106	3.92648e-102
Tmbim1	Lyve1+Fol2r+ Mac	0.513722	2.85142e-106	5.17933e-102
Ttc28	Lyve1+Fol2r+ Mac	0.337044	6.52256e-106	1.18476e-101
Pald1	Lyve1+Fol2r+ Mac	0.343933	1.49208e-105	2.71021e-101
Sh3bp5	Lyve1+Fol2r+ Mac	0.595254	6.34932e-105	1.15329e-100
Ctsb	Lyve1+Fol2r+ Mac	0.447752	1.43763e-104	2.61131e-100
Slc29a1	Lyve1+Fol2r+ Mac	0.441747	2.5836e-104	4.69285e-100
App	Lyve1+Fol2r+ Mac	0.43564	9.7113e-104	1.76396e-99
St6gal1	Lyve1+Fol2r+ Mac	0.366959	1.0352e-103	1.88033e-99
Sbf2	Lyve1+Fol2r+ Mac	0.439621	1.04102e-103	1.89092e-99
Myof	Lyve1+Fol2r+ Mac	0.487811	1.30876e-103	2.37724e-99
Tbc1d4	Lyve1+Fol2r+ Mac	0.262316	1.78624e-103	3.24453e-99
Idh2	Lyve1+Fol2r+ Mac	0.479364	3.03023e-102	5.50411e-98
Cd68	Lyve1+Fol2r+ Mac	0.552237	5.63891e-102	1.02425e-97
Tcf4	Lyve1+Fol2r+ Mac	0.519046	1.13397e-101	2.05973e-97
Akr1b3	Lyve1+Fol2r+ Mac	0.514204	1.80288e-101	3.27475e-97
Zdhhc14	Lyve1+Fol2r+ Mac	0.395441	2.01419e-101	3.65858e-97
Adam15	Lyve1+Fol2r+ Mac	0.512286	2.06667e-101	3.75389e-97
Tpcn1	Lyve1+Fol2r+ Mac	0.388932	2.47994e-100	4.50457e-96
Anxa6	Lyve1+Fol2r+ Mac	0.492362	2.64494e-100	4.80428e-96
Lair1	Lyve1+Fol2r+ Mac	0.555584	2.14108e-99	3.88905e-95
Abcd4	Lyve1+Fol2r+ Mac	0.310361	2.60706e-99	4.73547e-95
Man1a	Lyve1+Fol2r+ Mac	0.520417	3.33779e-99	6.06277e-95
Arhgap22	Lyve1+Fol2r+ Mac	0.378198	7.9888e-99	1.45109e-94
Ptpra	Lyve1+Fol2r+ Mac	0.50557	1.56259e-98	2.8383e-94
Myadm	Lyve1+Fol2r+ Mac	0.579145	2.27912e-98	4.13979e-94
Pon2	Lyve1+Fol2r+ Mac	0.498537	4.84746e-98	8.80492e-94
Abhd12	Lyve1+Fol2r+ Mac	0.481702	1.55321e-97	2.82126e-93
Laptm4a	Lyve1+Fol2r+ Mac	0.428177	7.22832e-97	1.31295e-92
Blnk	Lyve1+Fol2r+ Mac	0.437238	1.08002e-96	1.96175e-92
Hspa1b	Lyve1+Fol2r+ Mac	0.401316	1.12882e-96	2.05039e-92
Aldh2	Lyve1+Fol2r+ Mac	0.479486	1.73004e-96	3.14244e-92
Gna15	Lyve1+Fol2r+ Mac	0.323024	9.32377e-96	1.69357e-91
Cd151	Lyve1+Fol2r+ Mac	0.358846	1.6848e-95	3.06027e-91
Tcn2	Lyve1+Fol2r+ Mac	0.547138	3.92159e-95	7.12318e-91
Rabac1	Lyve1+Fol2r+ Mac	0.462568	1.36382e-94	2.47724e-90
Atf3	Lyve1+Fol2r+ Mac	0.574761	2.22182e-94	4.03571e-90
Adam9	Lyve1+Fol2r+ Mac	0.464756	7.18775e-94	1.30558e-89
Lamp2	Lyve1+Fol2r+ Mac	0.374764	8.53665e-94	1.5506e-89
Palld	Lyve1+Fol2r+ Mac	0.27213	8.94719e-94	1.62517e-89
Reps2	Lyve1+Fol2r+ Mac	0.346845	1.51841e-93	2.75804e-89
Txndc17	Lyve1+Fol2r+ Mac	0.43677	1.94663e-93	3.53586e-89
Slc9a9	Lyve1+Fol2r+ Mac	0.392101	2.7817e-93	5.05268e-89
Hexb	Lyve1+Fol2r+ Mac	0.742839	5.82068e-93	1.05727e-88
Klc1	Lyve1+Fol2r+ Mac	0.410782	1.52855e-91	2.77645e-87
Tspan3	Lyve1+Fol2r+ Mac	0.416765	1.32532e-90	2.4073e-86
Gja1	Lyve1+Fol2r+ Mac	0.562662	1.72506e-90	3.13341e-86
2024-09-08	Lyve1+Fol2r+ Mac	0.332417	3.8001e-90	6.90251e-86
Agpat3	Lyve1+Fol2r+ Mac	0.333856	4.12445e-90	7.49166e-86
Selenof	Lyve1+Fol2r+ Mac	0.407719	4.70334e-90	8.54315e-86
Tfrc	Lyve1+Fol2r+ Mac	0.476844	6.10329e-90	1.1086e-85
Ctla2b	Lyve1+Fol2r+ Mac	0.439806	3.69213e-89	6.70639e-85
Hspa8	Lyve1+Fol2r+ Mac	0.419985	5.34074e-89	9.70091e-85
Gna12	Lyve1+Fol2r+ Mac	0.397571	3.50641e-88	6.36904e-84
Ctsd	Lyve1+Fol2r+ Mac	0.741365	8.62588e-88	1.56681e-83
Capn2	Lyve1+Fol2r+ Mac	0.484452	1.27426e-87	2.31456e-83
Clic4	Lyve1+Fol2r+ Mac	0.585191	1.98669e-87	3.60863e-83
Dag1	Lyve1+Fol2r+ Mac	0.318421	6.37139e-87	1.1573e-82
Mfsd6	Lyve1+Fol2r+ Mac	0.438461	6.51316e-87	1.18305e-82
Tmem86a	Lyve1+Fol2r+ Mac	0.454362	3.05625e-86	5.55138e-82
Rnf13	Lyve1+Fol2r+ Mac	0.407977	7.25324e-86	1.31748e-81
Sigmar1	Lyve1+Fol2r+ Mac	0.390577	1.81628e-85	3.29909e-81
Tspan17	Lyve1+Fol2r+ Mac	0.333158	2.03267e-85	3.69213e-81
Hsp90ab1	Lyve1+Fol2r+ Mac	0.368045	3.16707e-85	5.75267e-81
Capg	Lyve1+Fol2r+ Mac	0.587025	3.27906e-85	5.95608e-81
F11r	Lyve1+Fol2r+ Mac	0.321965	3.44319e-85	6.25421e-81
Ppia	Lyve1+Fol2r+ Mac	0.339933	8.23244e-85	1.49534e-80
Sfxn3	Lyve1+Fol2r+ Mac	0.410484	6.42755e-84	1.1675e-79
Kifc3	Lyve1+Fol2r+ Mac	0.313868	9.55721e-84	1.73597e-79
Acadm	Lyve1+Fol2r+ Mac	0.414328	1.63741e-82	2.9742e-78
Vwa5a	Lyve1+Fol2r+ Mac	0.474306	8.23777e-82	1.49631e-77
Prkar2b	Lyve1+Fol2r+ Mac	0.36161	1.91515e-81	3.47868e-77
Zcchc24	Lyve1+Fol2r+ Mac	0.323719	5.51891e-81	1.00245e-76
Hes1	Lyve1+Fol2r+ Mac	0.318908	6.2446e-81	1.13427e-76
Nptn	Lyve1+Fol2r+ Mac	0.436959	8.56833e-80	1.55635e-75
Snx9	Lyve1+Fol2r+ Mac	0.447967	1.96312e-79	3.56582e-75
Tmem140	Lyve1+Fol2r+ Mac	0.299934	3.75898e-79	6.82782e-75
S100a4	Lyve1+Fol2r+ Mac	0.539192	3.84439e-79	6.98295e-75
Tnfsf12	Lyve1+Fol2r+ Mac	0.393403	4.4156e-79	8.0205e-75
Fchsd2	Lyve1+Fol2r+ Mac	0.420045	1.35555e-78	2.46222e-74
Endod1	Lyve1+Fol2r+ Mac	0.327106	1.8144e-78	3.29567e-74
Slc48a1	Lyve1+Fol2r+ Mac	0.447729	2.33369e-78	4.23892e-74
Sult1a1	Lyve1+Fol2r+ Mac	0.25436	4.96517e-78	9.01873e-74
Wee1	Lyve1+Fol2r+ Mac	0.358216	9.85302e-77	1.7897e-72
Smim15	Lyve1+Fol2r+ Mac	0.379513	2.112e-76	3.83623e-72
Plxnb2	Lyve1+Fol2r+ Mac	0.417012	2.46205e-76	4.47207e-72
Slc12a7	Lyve1+Fol2r+ Mac	0.29611	4.61859e-76	8.38922e-72
Mt1	Lyve1+Fol2r+ Mac	0.892957	2.56488e-75	4.65884e-71
Eps15	Lyve1+Fol2r+ Mac	0.45059	3.14676e-75	5.71577e-71
Pdlim4	Lyve1+Fol2r+ Mac	0.379841	7.59369e-75	1.37932e-70
Lgmn	Lyve1+Fol2r+ Mac	0.459042	1.10095e-74	1.99977e-70
Zbtb20	Lyve1+Fol2r+ Mac	0.48431	1.20431e-74	2.18752e-70
Xxylt1	Lyve1+Fol2r+ Mac	0.254694	3.93412e-74	7.14594e-70
Ifi27	Lyve1+Fol2r+ Mac	0.397517	5.47967e-74	9.95327e-70
Arhgdia	Lyve1+Fol2r+ Mac	0.375486	7.12437e-74	1.29407e-69
Mpp1	Lyve1+Fol2r+ Mac	0.431593	1.26183e-73	2.29198e-69
Gas2l1	Lyve1+Fol2r+ Mac	0.354166	1.69929e-73	3.08658e-69
Snx5	Lyve1+Fol2r+ Mac	0.414831	1.71392e-73	3.11317e-69
Rgs18	Lyve1+Fol2r+ Mac	0.365944	2.01712e-73	3.6639e-69
2024-03-08	Lyve1+Fol2r+ Mac	0.266268	2.85497e-73	5.18577e-69
Hmgn1	Lyve1+Fol2r+ Mac	0.382639	6.11247e-73	1.11027e-68
Galnt2	Lyve1+Fol2r+ Mac	0.352851	9.01275e-73	1.63708e-68
Qk	Lyve1+Fol2r+ Mac	0.432064	1.16571e-72	2.1174e-68
Gm42418	Lyve1+Fol2r+ Mac	0.935621	2.36926e-72	4.30353e-68
Clta	Lyve1+Fol2r+ Mac	0.344178	2.88649e-72	5.24302e-68
S100a10	Lyve1+Fol2r+ Mac	0.44838	4.09182e-72	7.43238e-68
Ephx1	Lyve1+Fol2r+ Mac	0.256892	1.54249e-71	2.80177e-67
Cdc42bpb	Lyve1+Fol2r+ Mac	0.350825	5.08554e-71	9.23738e-67
Mir99ahg	Lyve1+Fol2r+ Mac	0.261822	5.36759e-71	9.74968e-67
Tubb5	Lyve1+Fol2r+ Mac	0.485176	5.59666e-71	1.01658e-66
Ndfip1	Lyve1+Fol2r+ Mac	0.371878	6.91932e-71	1.25683e-66
Adgrg6	Lyve1+Fol2r+ Mac	0.29543	1.92517e-70	3.49688e-66
Serpinb8	Lyve1+Fol2r+ Mac	0.359113	2.85772e-70	5.19076e-66
Sash1	Lyve1+Fol2r+ Mac	0.422414	1.19545e-69	2.17141e-65
2510009E07Rik	Lyve1+Fol2r+ Mac	0.379319	1.37258e-69	2.49315e-65
Rhob	Lyve1+Fol2r+ Mac	0.400879	1.40869e-69	2.55875e-65
Gns	Lyve1+Fol2r+ Mac	0.391128	5.09739e-69	9.25891e-65
Serpinb1a	Lyve1+Fol2r+ Mac	0.269293	1.37202e-68	2.49213e-64
Dse	Lyve1+Fol2r+ Mac	0.384695	3.40305e-68	6.18129e-64
Fam126a	Lyve1+Fol2r+ Mac	0.389543	3.89546e-68	7.07571e-64
Spred1	Lyve1+Fol2r+ Mac	0.432684	8.3673e-68	1.51984e-63
Mfsd11	Lyve1+Fol2r+ Mac	0.351358	1.14078e-67	2.07212e-63
Coro1c	Lyve1+Fol2r+ Mac	0.390265	1.83861e-67	3.33965e-63
Tmem141	Lyve1+Fol2r+ Mac	0.282226	2.14724e-67	3.90024e-63
Hsbp1	Lyve1+Fol2r+ Mac	0.376307	8.1129e-67	1.47363e-62
mt-Nd1	Lyve1+Fol2r+ Mac	0.318276	9.41781e-67	1.71065e-62
Arhgef3	Lyve1+Fol2r+ Mac	0.310153	1.19582e-66	2.17208e-62
Serpine1	Lyve1+Fol2r+ Mac	0.378772	1.32882e-66	2.41367e-62
Pon3	Lyve1+Fol2r+ Mac	0.28074	1.33336e-66	2.42192e-62
Nr1d2	Lyve1+Fol2r+ Mac	0.31234	1.46163e-66	2.6549e-62
Plec	Lyve1+Fol2r+ Mac	0.438238	1.72352e-66	3.13061e-62
Abca9	Lyve1+Fol2r+ Mac	0.417931	2.16933e-66	3.94037e-62
Atraid	Lyve1+Fol2r+ Mac	0.356233	4.52457e-66	8.21844e-62
Klf2	Lyve1+Fol2r+ Mac	0.557144	5.9046e-66	1.07251e-61
Stxbp6	Lyve1+Fol2r+ Mac	0.32976	1.03678e-65	1.88321e-61
Atpif1	Lyve1+Fol2r+ Mac	0.395021	2.33047e-65	4.23307e-61
Slc27a1	Lyve1+Fol2r+ Mac	0.369885	4.28104e-65	7.77608e-61
Tsc22d3	Lyve1+Fol2r+ Mac	0.494837	5.16553e-65	9.38267e-61
Abcc3	Lyve1+Fol2r+ Mac	0.344388	7.04653e-65	1.27993e-60
Hint1	Lyve1+Fol2r+ Mac	0.367775	3.40349e-64	6.18209e-60
Akr1a1	Lyve1+Fol2r+ Mac	0.332943	5.56498e-64	1.01082e-59
Prkacb	Lyve1+Fol2r+ Mac	0.359504	6.94479e-64	1.26145e-59
Cltb	Lyve1+Fol2r+ Mac	0.358759	1.24352e-63	2.25873e-59
Anxa4	Lyve1+Fol2r+ Mac	0.354925	1.41479e-63	2.56982e-59
Slc25a4	Lyve1+Fol2r+ Mac	0.385986	1.93294e-63	3.51099e-59
Colgalt1	Lyve1+Fol2r+ Mac	0.403392	4.67444e-63	8.49065e-59
Lars2	Lyve1+Fol2r+ Mac	0.629011	8.67826e-63	1.57632e-58
Stom	Lyve1+Fol2r+ Mac	0.353817	1.10494e-62	2.00701e-58
Evi5	Lyve1+Fol2r+ Mac	0.305409	1.18961e-62	2.16081e-58
Stx4a	Lyve1+Fol2r+ Mac	0.356421	2.32118e-62	4.21619e-58
Sec14l1	Lyve1+Fol2r+ Mac	0.361731	3.62182e-62	6.57868e-58
Uqcr11	Lyve1+Fol2r+ Mac	0.397253	1.5612e-61	2.83577e-57
Ctnna1	Lyve1+Fol2r+ Mac	0.333214	1.70575e-61	3.09832e-57
Slamf9	Lyve1+Fol2r+ Mac	0.297022	4.77393e-61	8.67136e-57
Nfe2l1	Lyve1+Fol2r+ Mac	0.341961	6.35041e-61	1.15349e-56
Sh3bgrl	Lyve1+Fol2r+ Mac	0.368129	6.80959e-61	1.23689e-56
Ap1b1	Lyve1+Fol2r+ Mac	0.366893	2.18553e-60	3.96979e-56
Slc17a5	Lyve1+Fol2r+ Mac	0.251059	2.28471e-60	4.14995e-56
Nfix	Lyve1+Fol2r+ Mac	0.319366	2.44033e-60	4.43262e-56
Selenow	Lyve1+Fol2r+ Mac	0.333531	2.82514e-60	5.13158e-56
Cebpa	Lyve1+Fol2r+ Mac	0.355686	4.1796e-60	7.59183e-56
Fkbp2	Lyve1+Fol2r+ Mac	0.398581	4.54184e-60	8.24981e-56
Dpp7	Lyve1+Fol2r+ Mac	0.271741	2.14945e-59	3.90425e-55
Cd302	Lyve1+Fol2r+ Mac	0.375199	5.67176e-59	1.03022e-54
Adgre1	Lyve1+Fol2r+ Mac	0.338108	6.08338e-59	1.10498e-54
Rab10	Lyve1+Fol2r+ Mac	0.350423	1.03507e-58	1.8801e-54
Galnt7	Lyve1+Fol2r+ Mac	0.344812	1.7179e-58	3.1204e-54
Luzp1	Lyve1+Fol2r+ Mac	0.323702	2.30142e-58	4.18031e-54
Fmn1	Lyve1+Fol2r+ Mac	0.302126	2.58245e-58	4.69076e-54
Anxa3	Lyve1+Fol2r+ Mac	0.384859	3.97937e-58	7.22812e-54
Serinc1	Lyve1+Fol2r+ Mac	0.348899	5.91908e-58	1.07514e-53
Pianp	Lyve1+Fol2r+ Mac	0.292716	7.4024e-58	1.34457e-53
P2rx7	Lyve1+Fol2r+ Mac	0.304661	1.53734e-57	2.79243e-53
Mocs2	Lyve1+Fol2r+ Mac	0.328114	1.87984e-57	3.41453e-53
Rgl1	Lyve1+Fol2r+ Mac	0.428766	2.8183e-57	5.11916e-53
Dlgap4	Lyve1+Fol2r+ Mac	0.38217	3.03752e-57	5.51735e-53
Atp5b	Lyve1+Fol2r+ Mac	0.345141	4.14072e-57	7.5212e-53
AY036118	Lyve1+Fol2r+ Mac	0.684741	9.28977e-57	1.68739e-52
Lipa	Lyve1+Fol2r+ Mac	0.31241	2.141e-56	3.88891e-52
Jund	Lyve1+Fol2r+ Mac	0.397471	3.22099e-56	5.85061e-52
Rex1bd	Lyve1+Fol2r+ Mac	0.340185	4.89456e-56	8.89048e-52
Tuba1b	Lyve1+Fol2r+ Mac	0.388404	9.40492e-56	1.70831e-51
Vim	Lyve1+Fol2r+ Mac	0.338789	1.20829e-55	2.19473e-51
Mef2c	Lyve1+Fol2r+ Mac	0.348971	1.68944e-55	3.06869e-51
Rab5c	Lyve1+Fol2r+ Mac	0.337252	2.3783e-55	4.31994e-51
Leprot	Lyve1+Fol2r+ Mac	0.333532	2.81356e-55	5.11055e-51
Ccdc85b	Lyve1+Fol2r+ Mac	0.318436	3.49012e-55	6.33946e-51
Sptssa	Lyve1+Fol2r+ Mac	0.366013	4.26049e-55	7.73876e-51
Parp3	Lyve1+Fol2r+ Mac	0.260958	4.56617e-55	8.29399e-51
Agfg1	Lyve1+Fol2r+ Mac	0.444904	5.55078e-55	1.00824e-50
Uap1l1	Lyve1+Fol2r+ Mac	0.346876	6.97873e-55	1.26762e-50
Ccl7	Lyve1+Fol2r+ Mac	0.592197	8.17408e-55	1.48474e-50
Bmp2k	Lyve1+Fol2r+ Mac	0.391809	9.63213e-55	1.74958e-50
B3gnt2	Lyve1+Fol2r+ Mac	0.375638	1.09125e-54	1.98215e-50
Ptov1	Lyve1+Fol2r+ Mac	0.320002	1.14262e-54	2.07546e-50
Itgb5	Lyve1+Fol2r+ Mac	0.459023	2.51233e-54	4.5634e-50
Fosb	Lyve1+Fol2r+ Mac	0.482029	1.03944e-53	1.88803e-49
Tmem106a	Lyve1+Fol2r+ Mac	0.373094	1.46872e-53	2.66779e-49
Fcgr3	Lyve1+Fol2r+ Mac	0.327297	2.33851e-53	4.24767e-49
Smc6	Lyve1+Fol2r+ Mac	0.389016	2.73824e-53	4.97374e-49
Ndufs7	Lyve1+Fol2r+ Mac	0.330738	4.04802e-53	7.35282e-49
St13	Lyve1+Fol2r+ Mac	0.324163	4.84847e-53	8.80676e-49
Plk2	Lyve1+Fol2r+ Mac	0.471009	8.26506e-53	1.50127e-48
Cyfip1	Lyve1+Fol2r+ Mac	0.360424	1.03296e-52	1.87627e-48
Renbp	Lyve1+Fol2r+ Mac	0.28634	1.07022e-52	1.94394e-48
Mafb	Lyve1+Fol2r+ Mac	0.401186	1.35826e-52	2.46715e-48
Snx6	Lyve1+Fol2r+ Mac	0.351483	1.59604e-52	2.89904e-48
Rasa1	Lyve1+Fol2r+ Mac	0.343115	1.96725e-52	3.57331e-48
Lrp1	Lyve1+Fol2r+ Mac	0.358567	2.07684e-52	3.77237e-48
Tmem59	Lyve1+Fol2r+ Mac	0.321787	2.97999e-52	5.41285e-48
Mrfap1	Lyve1+Fol2r+ Mac	0.331557	7.23136e-52	1.3135e-47
Nagk	Lyve1+Fol2r+ Mac	0.26964	1.05056e-51	1.90824e-47
Polr2e	Lyve1+Fol2r+ Mac	0.361436	5.49766e-51	9.98595e-47
mt-Nd5	Lyve1+Fol2r+ Mac	0.350137	5.99759e-51	1.0894e-46
Rora	Lyve1+Fol2r+ Mac	0.273241	1.02474e-50	1.86134e-46
Cpt1a	Lyve1+Fol2r+ Mac	0.310929	1.04688e-50	1.90156e-46
Sgpl1	Lyve1+Fol2r+ Mac	0.358702	1.10375e-50	2.00486e-46
Idh1	Lyve1+Fol2r+ Mac	0.270323	1.15208e-50	2.09265e-46
Plau	Lyve1+Fol2r+ Mac	0.388021	2.12292e-50	3.85607e-46
Peli1	Lyve1+Fol2r+ Mac	0.412862	3.40429e-50	6.18355e-46
Ckb	Lyve1+Fol2r+ Mac	0.384563	4.43779e-50	8.06081e-46
Eid1	Lyve1+Fol2r+ Mac	0.400976	7.83786e-50	1.42367e-45
Mrpl51	Lyve1+Fol2r+ Mac	0.296041	5.58291e-49	1.01408e-44
Ywhaq	Lyve1+Fol2r+ Mac	0.301731	5.71736e-49	1.0385e-44
Gabarapl1	Lyve1+Fol2r+ Mac	0.321463	6.35549e-49	1.15441e-44
Srgap2	Lyve1+Fol2r+ Mac	0.335746	7.09477e-49	1.28869e-44
Ndufab1	Lyve1+Fol2r+ Mac	0.324883	2.65055e-48	4.81446e-44
2024-09-11	Lyve1+Fol2r+ Mac	0.329469	3.81761e-48	6.9343e-44
Slc6a6	Lyve1+Fol2r+ Mac	0.335307	4.67676e-48	8.49487e-44
Rexo2	Lyve1+Fol2r+ Mac	0.33094	9.03257e-48	1.64068e-43
Mgat4b	Lyve1+Fol2r+ Mac	0.254855	9.56099e-48	1.73666e-43
Slc7a7	Lyve1+Fol2r+ Mac	0.3244	2.5517e-47	4.63491e-43
Rab14	Lyve1+Fol2r+ Mac	0.317771	2.56529e-47	4.6596e-43
Calr	Lyve1+Fol2r+ Mac	0.361252	3.03243e-47	5.50811e-43
Wwc2	Lyve1+Fol2r+ Mac	0.251066	3.44791e-47	6.26278e-43
Glud1	Lyve1+Fol2r+ Mac	0.301794	5.21703e-47	9.47621e-43
Plekhb2	Lyve1+Fol2r+ Mac	0.298038	5.22139e-47	9.48414e-43
Baiap2	Lyve1+Fol2r+ Mac	0.31283	5.83941e-47	1.06067e-42
Stxbp5	Lyve1+Fol2r+ Mac	0.277526	6.81477e-47	1.23783e-42
Ppp3ca	Lyve1+Fol2r+ Mac	0.348174	2.61724e-46	4.75396e-42
Mgat1	Lyve1+Fol2r+ Mac	0.302709	2.97246e-46	5.39918e-42
Ndufs5	Lyve1+Fol2r+ Mac	0.321253	1.34461e-45	2.44235e-41
Cmtm3	Lyve1+Fol2r+ Mac	0.306396	4.39441e-45	7.98201e-41
Atp2a2	Lyve1+Fol2r+ Mac	0.3651	5.04664e-45	9.16672e-41
Fbxw7	Lyve1+Fol2r+ Mac	0.325151	8.03011e-45	1.45859e-40
Cacybp	Lyve1+Fol2r+ Mac	0.317118	8.90231e-45	1.61702e-40
Dtnbp1	Lyve1+Fol2r+ Mac	0.310683	1.52503e-44	2.77007e-40
Ndufa5	Lyve1+Fol2r+ Mac	0.297121	1.93177e-44	3.50887e-40
Ncl	Lyve1+Fol2r+ Mac	0.298123	3.00276e-44	5.45421e-40
Tagap	Lyve1+Fol2r+ Mac	0.266615	3.18939e-44	5.79321e-40
Hprt	Lyve1+Fol2r+ Mac	0.324217	3.49152e-44	6.34199e-40
Mxd4	Lyve1+Fol2r+ Mac	0.308693	3.9364e-44	7.15007e-40
Gusb	Lyve1+Fol2r+ Mac	0.290942	5.03763e-44	9.15035e-40
Dusp3	Lyve1+Fol2r+ Mac	0.326658	5.24095e-44	9.51966e-40
Cast	Lyve1+Fol2r+ Mac	0.344157	7.23044e-44	1.31334e-39
Tcf12	Lyve1+Fol2r+ Mac	0.311194	7.7279e-44	1.4037e-39
Fkbp1a	Lyve1+Fol2r+ Mac	0.286655	1.18124e-43	2.1456e-39
Ang	Lyve1+Fol2r+ Mac	0.250711	1.65438e-43	3.00501e-39
Cd33	Lyve1+Fol2r+ Mac	0.320604	2.12278e-43	3.85582e-39
Slc35e4	Lyve1+Fol2r+ Mac	0.343134	2.30825e-43	4.19271e-39
Scamp2	Lyve1+Fol2r+ Mac	0.320753	2.73371e-43	4.9655e-39
Dapk1	Lyve1+Fol2r+ Mac	0.271636	4.90127e-43	8.90267e-39
Akap13	Lyve1+Fol2r+ Mac	0.320306	7.31855e-43	1.32934e-38
Cd164	Lyve1+Fol2r+ Mac	0.293437	8.32272e-43	1.51174e-38
Gltp	Lyve1+Fol2r+ Mac	0.293919	1.86727e-42	3.39171e-38
Psmd7	Lyve1+Fol2r+ Mac	0.304327	2.23061e-42	4.05168e-38
Cnpy2	Lyve1+Fol2r+ Mac	0.266843	2.39292e-42	4.34649e-38
Arhgap10	Lyve1+Fol2r+ Mac	0.273614	3.76645e-42	6.84138e-38
Dync1h1	Lyve1+Fol2r+ Mac	0.306594	3.822e-42	6.94229e-38
Nucb1	Lyve1+Fol2r+ Mac	0.311524	4.45844e-42	8.09831e-38
Gstm1	Lyve1+Fol2r+ Mac	0.267378	4.88012e-42	8.86425e-38
0610012G03Rik	Lyve1+Fol2r+ Mac	0.317316	5.02248e-42	9.12283e-38
Naa50	Lyve1+Fol2r+ Mac	0.321424	5.40519e-42	9.81798e-38
Acox1	Lyve1+Fol2r+ Mac	0.265531	7.19703e-42	1.30727e-37
P2ry6	Lyve1+Fol2r+ Mac	0.266998	1.38947e-41	2.52382e-37
Ms4a6d	Lyve1+Fol2r+ Mac	0.308168	1.85809e-41	3.37503e-37
Dnajc13	Lyve1+Fol2r+ Mac	0.292414	2.43195e-41	4.4174e-37
Gas7	Lyve1+Fol2r+ Mac	0.324737	2.6582e-41	4.82835e-37
Ccl8	Lyve1+Fol2r+ Mac	1.41985	7.55822e-41	1.37288e-36
Tspo	Lyve1+Fol2r+ Mac	0.298852	8.74216e-41	1.58793e-36
Nme2	Lyve1+Fol2r+ Mac	0.262821	1.09405e-40	1.98724e-36
Slc6a8	Lyve1+Fol2r+ Mac	0.2525	1.38525e-40	2.51617e-36
Bag3	Lyve1+Fol2r+ Mac	0.32917	1.42997e-40	2.5974e-36
Dynll2	Lyve1+Fol2r+ Mac	0.25271	1.80503e-40	3.27865e-36
Hmox1	Lyve1+Fol2r+ Mac	0.430123	2.38737e-40	4.33642e-36
Atp6v1a	Lyve1+Fol2r+ Mac	0.324964	3.46897e-40	6.30104e-36
Chd9	Lyve1+Fol2r+ Mac	0.295669	4.78871e-40	8.69821e-36
Ddb1	Lyve1+Fol2r+ Mac	0.272544	5.13493e-40	9.32708e-36
Plbd2	Lyve1+Fol2r+ Mac	0.279677	6.36117e-40	1.15544e-35
Hfe	Lyve1+Fol2r+ Mac	0.261425	6.67154e-40	1.21182e-35
Fam89b	Lyve1+Fol2r+ Mac	0.281941	1.44357e-39	2.62209e-35
Abl2	Lyve1+Fol2r+ Mac	0.36115	1.83729e-39	3.33726e-35
Ctsa	Lyve1+Fol2r+ Mac	0.266474	2.25426e-39	4.09464e-35
Cd83	Lyve1+Fol2r+ Mac	0.400895	2.69427e-39	4.89388e-35
Zfand2a	Lyve1+Fol2r+ Mac	0.338496	3.94494e-39	7.16558e-35
Vdac1	Lyve1+Fol2r+ Mac	0.289699	1.31749e-38	2.39309e-34
Eif4g1	Lyve1+Fol2r+ Mac	0.292453	1.51627e-38	2.75415e-34
Rras	Lyve1+Fol2r+ Mac	0.27383	1.6473e-38	2.99215e-34
Wnk1	Lyve1+Fol2r+ Mac	0.281308	2.24497e-38	4.07776e-34
Eif4g2	Lyve1+Fol2r+ Mac	0.267015	3.54114e-38	6.43213e-34
Nckap1l	Lyve1+Fol2r+ Mac	0.27122	3.6051e-38	6.5483e-34
Lamtor2	Lyve1+Fol2r+ Mac	0.251843	4.31279e-38	7.83375e-34
Clec5a	Lyve1+Fol2r+ Mac	0.274041	4.68173e-38	8.50389e-34
Plod1	Lyve1+Fol2r+ Mac	0.254168	5.75809e-38	1.0459e-33
Cln8	Lyve1+Fol2r+ Mac	0.306492	5.80729e-38	1.05484e-33
Twf1	Lyve1+Fol2r+ Mac	0.303439	9.26339e-38	1.6826e-33
Drap1	Lyve1+Fol2r+ Mac	0.276424	1.04855e-37	1.90459e-33
Dpysl2	Lyve1+Fol2r+ Mac	0.28655	1.21525e-37	2.20739e-33
Pura	Lyve1+Fol2r+ Mac	0.27839	1.40605e-37	2.55395e-33
Anxa7	Lyve1+Fol2r+ Mac	0.291264	2.41141e-37	4.38009e-33
Necap2	Lyve1+Fol2r+ Mac	0.290194	3.16291e-37	5.74511e-33
Pacsin2	Lyve1+Fol2r+ Mac	0.278451	6.07167e-37	1.10286e-32
Fuca1	Lyve1+Fol2r+ Mac	0.285297	1.55147e-36	2.81808e-32
Tex264	Lyve1+Fol2r+ Mac	0.254449	1.87906e-36	3.41312e-32
Ifi202b	Lyve1+Fol2r+ Mac	0.29842	2.43386e-36	4.42087e-32
Tubb6	Lyve1+Fol2r+ Mac	0.297005	2.56075e-36	4.65136e-32
Rftn1	Lyve1+Fol2r+ Mac	0.269169	3.84154e-36	6.97776e-32
Pcmtd1	Lyve1+Fol2r+ Mac	0.274409	3.89815e-36	7.08059e-32
Dynll1	Lyve1+Fol2r+ Mac	0.287215	5.92767e-36	1.0767e-31
Dnajb9	Lyve1+Fol2r+ Mac	0.344283	9.55838e-36	1.73618e-31
Wasf2	Lyve1+Fol2r+ Mac	0.267071	9.79228e-36	1.77867e-31
Ly96	Lyve1+Fol2r+ Mac	0.254292	1.11878e-35	2.03215e-31
Ndufa4	Lyve1+Fol2r+ Mac	0.271056	1.18263e-35	2.14813e-31
Cebpg	Lyve1+Fol2r+ Mac	0.280466	3.48196e-35	6.32463e-31
Cuedc2	Lyve1+Fol2r+ Mac	0.280441	5.5293e-35	1.00434e-30
Glmp	Lyve1+Fol2r+ Mac	0.26845	6.04307e-35	1.09766e-30
Ptpmt1	Lyve1+Fol2r+ Mac	0.251518	2.65907e-34	4.82993e-30
Ndufa12	Lyve1+Fol2r+ Mac	0.260961	2.6828e-34	4.87305e-30
Ntpcr	Lyve1+Fol2r+ Mac	0.281187	2.93114e-34	5.32412e-30
Capns1	Lyve1+Fol2r+ Mac	0.273127	3.37268e-34	6.12613e-30
Canx	Lyve1+Fol2r+ Mac	0.262626	5.15487e-34	9.36331e-30
Ubxn1	Lyve1+Fol2r+ Mac	0.267734	6.83149e-34	1.24087e-29
Jun	Lyve1+Fol2r+ Mac	0.372368	6.96811e-34	1.26569e-29
Ralbp1	Lyve1+Fol2r+ Mac	0.283071	1.28749e-33	2.3386e-29
Ubc	Lyve1+Fol2r+ Mac	0.382306	1.5803e-33	2.87045e-29
Arl8a	Lyve1+Fol2r+ Mac	0.267082	1.62768e-33	2.95651e-29
Tbcb	Lyve1+Fol2r+ Mac	0.261068	2.91971e-33	5.30337e-29
Pdcd5	Lyve1+Fol2r+ Mac	0.25183	3.84314e-33	6.98068e-29
Klf6	Lyve1+Fol2r+ Mac	0.256221	4.26545e-33	7.74776e-29
Asah1	Lyve1+Fol2r+ Mac	0.25726	4.90738e-33	8.91376e-29
Rell1	Lyve1+Fol2r+ Mac	0.27269	8.59619e-33	1.56141e-28
Tmem256	Lyve1+Fol2r+ Mac	0.284268	1.43129e-32	2.59979e-28
Pttg1ip	Lyve1+Fol2r+ Mac	0.263755	1.43137e-32	2.59993e-28
Tmem87b	Lyve1+Fol2r+ Mac	0.253657	3.38889e-32	6.15557e-28
Herpud2	Lyve1+Fol2r+ Mac	0.262493	4.17731e-32	7.58767e-28
Scpep1	Lyve1+Fol2r+ Mac	0.280919	4.63221e-32	8.41394e-28
Psmc5	Lyve1+Fol2r+ Mac	0.25065	7.98811e-32	1.45096e-27
Prdx2	Lyve1+Fol2r+ Mac	0.270926	1.34128e-31	2.43631e-27
Sumo3	Lyve1+Fol2r+ Mac	0.262195	2.13634e-31	3.88044e-27
Rock2	Lyve1+Fol2r+ Mac	0.311501	2.96255e-31	5.38118e-27
Mylip	Lyve1+Fol2r+ Mac	0.301331	3.39898e-31	6.17391e-27
Wdfy3	Lyve1+Fol2r+ Mac	0.263269	3.8619e-31	7.01475e-27
Cct6a	Lyve1+Fol2r+ Mac	0.282812	5.85625e-31	1.06373e-26
Msr1	Lyve1+Fol2r+ Mac	0.381559	6.25205e-31	1.13562e-26
Glo1	Lyve1+Fol2r+ Mac	0.281225	1.07226e-30	1.94765e-26
Cox6a1	Lyve1+Fol2r+ Mac	0.254566	1.89465e-30	3.44145e-26
Pnp	Lyve1+Fol2r+ Mac	0.263819	6.60627e-30	1.19996e-25
Cd9	Lyve1+Fol2r+ Mac	0.509172	1.62708e-29	2.95542e-25
Hist1h2bc	Lyve1+Fol2r+ Mac	0.251769	2.06015e-29	3.74205e-25
Hspa9	Lyve1+Fol2r+ Mac	0.286514	3.38418e-29	6.14702e-25
Gpx1	Lyve1+Fol2r+ Mac	0.290723	1.27586e-28	2.31748e-24
Ifi27l2a	Lyve1+Fol2r+ Mac	0.549309	1.48389e-28	2.69534e-24
Bst1	Lyve1+Fol2r+ Mac	0.259742	3.99259e-28	7.25214e-24
Lamtor1	Lyve1+Fol2r+ Mac	0.263092	4.1709e-28	7.57603e-24
Sertad1	Lyve1+Fol2r+ Mac	0.301485	2.76807e-27	5.02792e-23
Ndufb4	Lyve1+Fol2r+ Mac	0.251576	2.48312e-26	4.51033e-22
Casp4	Lyve1+Fol2r+ Mac	0.310208	2.0693e-25	3.75868e-21
Pcyt1a	Lyve1+Fol2r+ Mac	0.280801	5.1144e-25	9.28979e-21
Tnfrsf12a	Lyve1+Fol2r+ Mac	0.313976	5.18562e-25	9.41916e-21
Egr1	Lyve1+Fol2r+ Mac	0.488186	2.16496e-24	3.93244e-20
Tpr	Lyve1+Fol2r+ Mac	0.253545	3.1552e-24	5.7311e-20
Ppp1cc	Lyve1+Fol2r+ Mac	0.274364	5.85715e-24	1.06389e-19
Neat1	Lyve1+Fol2r+ Mac	0.339805	5.95578e-24	1.08181e-19
Ifi207	Lyve1+Fol2r+ Mac	0.367248	1.93106e-23	3.50758e-19
Tnf	Lyve1+Fol2r+ Mac	0.320674	2.80204e-23	5.08962e-19
Dnajc3	Lyve1+Fol2r+ Mac	0.251566	3.75213e-23	6.81537e-19
Mat2a	Lyve1+Fol2r+ Mac	0.35459	7.89517e-23	1.43408e-18
Gadd45g	Lyve1+Fol2r+ Mac	0.374213	4.01077e-22	7.28517e-18
S100a6	Lyve1+Fol2r+ Mac	0.268294	2.73337e-21	4.96489e-17
Wfdc17	Lyve1+Fol2r+ Mac	0.670248	3.21165e-21	5.83364e-17
Ifi203	Lyve1+Fol2r+ Mac	0.297252	4.09099e-21	7.43088e-17
Ubash3b	Lyve1+Fol2r+ Mac	0.318872	5.96088e-21	1.08273e-16
Jmjd1c	Lyve1+Fol2r+ Mac	0.253913	3.24366e-20	5.89178e-16
Nasp	Lyve1+Fol2r+ Mac	0.255606	4.13634e-20	7.51325e-16
Icam1	Lyve1+Fol2r+ Mac	0.369576	6.40228e-20	1.16291e-15
Mafk	Lyve1+Fol2r+ Mac	0.275706	8.46261e-17	1.53715e-12
Cx3cr1	Lyve1+Fol2r+ Mac	0.547325	5.24979e-16	9.53572e-12
Id3	Lyve1+Fol2r+ Mac	0.272747	1.06917e-12	1.94205e-08
Rapgef6	Lyve1+Fol2r+ Mac	0.329721	4.13147e-09	7.50441e-05
Hbegf	Lyve1+Fol2r+ Mac	0.278134	5.47964e-09	9.95321e-05
Ctsk	Lyve1+Fol2r+ Mac	0.622167	1.25681e-06	0.0228287
Cav1	Spp1+Cav1+ Mac	1.51571	6.80346e-303	1.23578e-298
Pdpn	Spp1+Cav1+ Mac	1.48288	1.3879e-244	2.52098e-240
Arg1	Spp1+Cav1+ Mac	2.21642	3.02155e-232	5.48834e-228
Vim	Spp1+Cav1+ Mac	0.956481	5.22194e-210	9.48513e-206
Spp1	Spp1+Cav1+ Mac	2.57284	7.10714e-210	1.29094e-205
Rgcc	Spp1+Cav1+ Mac	1.35469	2.03628e-185	3.69869e-181
Aprt	Spp1+Cav1+ Mac	0.889785	1.01371e-178	1.8413e-174
Anxa2	Spp1+Cav1+ Mac	0.89734	1.73482e-171	3.15113e-167
Fn1	Spp1+Cav1+ Mac	1.66029	5.97973e-171	1.08616e-166
Kcnn4	Spp1+Cav1+ Mac	0.927769	1.12949e-162	2.05161e-158
Lgals1	Spp1+Cav1+ Mac	0.845849	8.63862e-152	1.56912e-147
Pkm	Spp1+Cav1+ Mac	0.705231	3.32165e-150	6.03345e-146
S100a10	Spp1+Cav1+ Mac	0.866099	2.89081e-149	5.25088e-145
Aldoa	Spp1+Cav1+ Mac	0.829727	3.63907e-148	6.61e-144
Eno1	Spp1+Cav1+ Mac	0.828105	1.72105e-140	3.12612e-136
S100a4	Spp1+Cav1+ Mac	0.808176	4.39443e-140	7.98205e-136
Txn1	Spp1+Cav1+ Mac	0.804416	2.04157e-134	3.7083e-130
Pgam1	Spp1+Cav1+ Mac	0.878375	2.7972e-133	5.08083e-129
Lgals3	Spp1+Cav1+ Mac	0.730559	2.87629e-129	5.2245e-125
Ecm1	Spp1+Cav1+ Mac	0.859485	2.89503e-126	5.25853e-122
Mif	Spp1+Cav1+ Mac	0.836497	1.8533e-124	3.36634e-120
Tpi1	Spp1+Cav1+ Mac	0.796007	2.04059e-122	3.70653e-118
Tgfbi	Spp1+Cav1+ Mac	0.942812	8.27785e-121	1.50359e-116
Cav2	Spp1+Cav1+ Mac	0.62847	3.10334e-120	5.63691e-116
Rai14	Spp1+Cav1+ Mac	0.629377	3.92755e-115	7.134e-111
Ldha	Spp1+Cav1+ Mac	0.8389	4.69371e-115	8.52566e-111
Gsn	Spp1+Cav1+ Mac	0.686213	9.43201e-115	1.71323e-110
Lrp1	Spp1+Cav1+ Mac	0.610893	4.39137e-113	7.97648e-109
Tagln2	Spp1+Cav1+ Mac	0.667062	1.02579e-112	1.86324e-108
Nt5e	Spp1+Cav1+ Mac	0.62085	5.81592e-111	1.0564e-106
Msr1	Spp1+Cav1+ Mac	0.779049	1.77421e-102	3.22268e-98
Slc7a8	Spp1+Cav1+ Mac	0.684233	1.28757e-101	2.33875e-97
Pgk1	Spp1+Cav1+ Mac	0.855387	4.12959e-98	7.501e-94
Cd44	Spp1+Cav1+ Mac	0.609198	1.26723e-97	2.30179e-93
Flrt3	Spp1+Cav1+ Mac	0.93802	1.25543e-96	2.28037e-92
Mmp19	Spp1+Cav1+ Mac	0.75643	3.037e-94	5.51641e-90
Lmna	Spp1+Cav1+ Mac	0.639302	3.84853e-92	6.99047e-88
Anxa5	Spp1+Cav1+ Mac	0.484274	2.97599e-91	5.40559e-87
Slc2a1	Spp1+Cav1+ Mac	0.696367	3.12796e-91	5.68162e-87
Tmem43	Spp1+Cav1+ Mac	0.581893	6.25911e-89	1.1369e-84
Sdc1	Spp1+Cav1+ Mac	0.59924	1.76607e-88	3.2079e-84
Tspo	Spp1+Cav1+ Mac	0.494848	2.95103e-86	5.36026e-82
Crip1	Spp1+Cav1+ Mac	0.819262	1.70553e-85	3.09792e-81
Nme1	Spp1+Cav1+ Mac	0.520895	1.31101e-83	2.38133e-79
Mdm2	Spp1+Cav1+ Mac	0.647878	2.98055e-80	5.41387e-76
B4galt1	Spp1+Cav1+ Mac	0.539103	1.88596e-79	3.42565e-75
Ctsl	Spp1+Cav1+ Mac	0.834082	4.26772e-78	7.75189e-74
Adam8	Spp1+Cav1+ Mac	0.538448	5.77558e-78	1.04908e-73
S100a6	Spp1+Cav1+ Mac	0.607562	7.40614e-78	1.34525e-73
Capg	Spp1+Cav1+ Mac	0.482442	7.11072e-75	1.29159e-70
Gapdh	Spp1+Cav1+ Mac	0.625334	2.10534e-74	3.82413e-70
Calm1	Spp1+Cav1+ Mac	0.344013	1.04386e-73	1.89606e-69
Esd	Spp1+Cav1+ Mac	0.603701	2.31043e-72	4.19666e-68
Tppp3	Spp1+Cav1+ Mac	0.866447	2.33192e-72	4.2357e-68
Cstb	Spp1+Cav1+ Mac	0.535594	1.83929e-71	3.34089e-67
Emp1	Spp1+Cav1+ Mac	0.462955	6.94236e-69	1.26101e-64
Nme2	Spp1+Cav1+ Mac	0.454274	1.45285e-68	2.63896e-64
Anxa1	Spp1+Cav1+ Mac	0.554319	1.48326e-67	2.69419e-63
Sgk1	Spp1+Cav1+ Mac	0.872627	2.1344e-67	3.87692e-63
Ltb4r1	Spp1+Cav1+ Mac	0.555964	3.2404e-66	5.88586e-62
Tubb5	Spp1+Cav1+ Mac	0.507548	9.19298e-64	1.66981e-59
Clic1	Spp1+Cav1+ Mac	0.365533	1.10263e-63	2.00283e-59
Bsg	Spp1+Cav1+ Mac	0.465325	1.34385e-63	2.44096e-59
Pde4d	Spp1+Cav1+ Mac	0.470229	3.17349e-63	5.76433e-59
Hif1a	Spp1+Cav1+ Mac	0.627304	6.26894e-63	1.13869e-58
Cd109	Spp1+Cav1+ Mac	0.477166	9.35612e-63	1.69945e-58
Capn2	Spp1+Cav1+ Mac	0.438946	1.89826e-62	3.448e-58
Bnip3	Spp1+Cav1+ Mac	0.570691	1.66012e-61	3.01545e-57
Gde1	Spp1+Cav1+ Mac	0.519042	1.07391e-60	1.95066e-56
Plin2	Spp1+Cav1+ Mac	0.580404	1.23039e-60	2.23487e-56
Emp3	Spp1+Cav1+ Mac	0.353689	1.02419e-59	1.86033e-55
Pfn1	Spp1+Cav1+ Mac	0.359543	2.18274e-59	3.96473e-55
Slc37a2	Spp1+Cav1+ Mac	0.466929	5.4455e-58	9.89121e-54
Slc35e4	Spp1+Cav1+ Mac	0.482551	6.9717e-58	1.26634e-53
Ppp1r14b	Spp1+Cav1+ Mac	0.410267	7.11567e-58	1.29249e-53
Plec	Spp1+Cav1+ Mac	0.47482	2.29606e-57	4.17057e-53
Mmp14	Spp1+Cav1+ Mac	0.433725	1.65113e-56	2.99911e-52
Galnt6	Spp1+Cav1+ Mac	0.374245	2.48369e-53	4.51137e-49
Ldlrap1	Spp1+Cav1+ Mac	0.366302	9.78098e-53	1.77662e-48
P4ha1	Spp1+Cav1+ Mac	0.400252	1.95695e-52	3.55461e-48
Sh3bgrl3	Spp1+Cav1+ Mac	0.331965	3.37669e-52	6.13343e-48
Vegfa	Spp1+Cav1+ Mac	0.708185	6.9247e-52	1.2578e-47
Bax	Spp1+Cav1+ Mac	0.375861	8.70915e-52	1.58193e-47
Dmxl2	Spp1+Cav1+ Mac	0.404659	2.23392e-50	4.05769e-46
Metrnl	Spp1+Cav1+ Mac	0.509103	1.72785e-49	3.13847e-45
Atp2b4	Spp1+Cav1+ Mac	0.412232	3.05353e-49	5.54643e-45
Gnptab	Spp1+Cav1+ Mac	0.339861	3.96995e-49	7.21101e-45
S100a11	Spp1+Cav1+ Mac	0.386581	7.19733e-49	1.30732e-44
Ero1l	Spp1+Cav1+ Mac	0.466621	1.38916e-48	2.52328e-44
Slc39a14	Spp1+Cav1+ Mac	0.340191	5.84649e-48	1.06196e-43
Nt5dc2	Spp1+Cav1+ Mac	0.410681	1.07829e-47	1.95861e-43
Zmiz1	Spp1+Cav1+ Mac	0.410714	1.29508e-47	2.35238e-43
Hilpda	Spp1+Cav1+ Mac	0.834242	1.73342e-47	3.14859e-43
Igf2r	Spp1+Cav1+ Mac	0.359175	5.97086e-47	1.08455e-42
Map6	Spp1+Cav1+ Mac	0.263226	7.99686e-47	1.45255e-42
Tubb4b	Spp1+Cav1+ Mac	0.430286	1.3426e-46	2.43871e-42
Basp1	Spp1+Cav1+ Mac	0.502741	3.33547e-46	6.05855e-42
Dynll1	Spp1+Cav1+ Mac	0.368898	3.94037e-46	7.15728e-42
Slc22a4	Spp1+Cav1+ Mac	0.288426	7.62342e-46	1.38472e-41
Fam129b	Spp1+Cav1+ Mac	0.378634	9.07391e-46	1.64818e-41
Prelid1	Spp1+Cav1+ Mac	0.363137	6.19793e-45	1.12579e-40
Fnip2	Spp1+Cav1+ Mac	0.382526	6.49376e-45	1.17953e-40
Ran	Spp1+Cav1+ Mac	0.375708	7.23987e-45	1.31505e-40
Rnh1	Spp1+Cav1+ Mac	0.387474	1.60312e-44	2.9119e-40
Lat2	Spp1+Cav1+ Mac	0.397668	2.00422e-44	3.64047e-40
Acot7	Spp1+Cav1+ Mac	0.265937	3.67062e-44	6.66732e-40
Tmem37	Spp1+Cav1+ Mac	0.473223	7.77852e-44	1.41289e-39
Tmed9	Spp1+Cav1+ Mac	0.327141	1.19629e-43	2.17294e-39
Clec4d	Spp1+Cav1+ Mac	0.366761	1.67269e-43	3.03828e-39
Fxyd5	Spp1+Cav1+ Mac	0.326069	1.72791e-43	3.13858e-39
Lhfpl2	Spp1+Cav1+ Mac	0.451274	2.00642e-43	3.64447e-39
Sh3bp5	Spp1+Cav1+ Mac	0.405639	4.25773e-43	7.73375e-39
Card19	Spp1+Cav1+ Mac	0.378342	4.89425e-43	8.88991e-39
Myl12a	Spp1+Cav1+ Mac	0.325816	1.37187e-42	2.49187e-38
Jag1	Spp1+Cav1+ Mac	0.374578	4.76078e-41	8.64749e-37
Ybx1	Spp1+Cav1+ Mac	0.295193	1.13076e-40	2.05392e-36
Cyba	Spp1+Cav1+ Mac	0.266052	3.08443e-40	5.60257e-36
Slc41a2	Spp1+Cav1+ Mac	0.273558	3.2817e-40	5.96088e-36
Ctsc	Spp1+Cav1+ Mac	0.521661	5.06003e-40	9.19105e-36
Atp5g1	Spp1+Cav1+ Mac	0.348081	5.30493e-40	9.63587e-36
Ms4a6d	Spp1+Cav1+ Mac	0.37096	5.77337e-40	1.04867e-35
Abcc1	Spp1+Cav1+ Mac	0.368866	6.60399e-40	1.19955e-35
Atp6v0e	Spp1+Cav1+ Mac	0.275187	1.51657e-39	2.75471e-35
Eif4a1	Spp1+Cav1+ Mac	0.287146	1.91569e-39	3.47967e-35
Ahnak	Spp1+Cav1+ Mac	0.347645	2.26239e-39	4.10941e-35
Fkbp1a	Spp1+Cav1+ Mac	0.344441	2.4339e-39	4.42094e-35
Cnih4	Spp1+Cav1+ Mac	0.33811	3.28495e-39	5.96679e-35
Nus1	Spp1+Cav1+ Mac	0.367721	5.21989e-39	9.48142e-35
Ccdc71l	Spp1+Cav1+ Mac	0.39574	8.05703e-39	1.46348e-34
Cxcl3	Spp1+Cav1+ Mac	1.50235	8.34536e-39	1.51585e-34
Cpd	Spp1+Cav1+ Mac	0.350749	9.02544e-39	1.63938e-34
Ptpre	Spp1+Cav1+ Mac	0.467164	9.96937e-39	1.81084e-34
Ercc6	Spp1+Cav1+ Mac	0.266376	1.40704e-38	2.55575e-34
Rala	Spp1+Cav1+ Mac	0.380676	2.25785e-38	4.10115e-34
Gnb1	Spp1+Cav1+ Mac	0.296494	3.85714e-38	7.0061e-34
Bst1	Spp1+Cav1+ Mac	0.383578	5.57433e-38	1.01252e-33
Cux1	Spp1+Cav1+ Mac	0.33958	1.37403e-37	2.4958e-33
Errfi1	Spp1+Cav1+ Mac	0.591876	1.63017e-37	2.96105e-33
Baiap2	Spp1+Cav1+ Mac	0.357693	4.33809e-37	7.87971e-33
Ybx3	Spp1+Cav1+ Mac	0.380756	4.49787e-37	8.16993e-33
Anxa4	Spp1+Cav1+ Mac	0.304008	5.41276e-37	9.83174e-33
Ranbp1	Spp1+Cav1+ Mac	0.33201	6.39832e-37	1.16219e-32
Pfkl	Spp1+Cav1+ Mac	0.316579	2.98584e-36	5.42348e-32
Tuba1b	Spp1+Cav1+ Mac	0.332606	3.92101e-36	7.12212e-32
Psmd2	Spp1+Cav1+ Mac	0.302374	4.22844e-36	7.68053e-32
Agpat5	Spp1+Cav1+ Mac	0.280024	5.95439e-36	1.08156e-31
Ak1	Spp1+Cav1+ Mac	0.316152	6.37221e-36	1.15745e-31
Pmepa1	Spp1+Cav1+ Mac	0.270321	8.16965e-36	1.48393e-31
Cxcl2	Spp1+Cav1+ Mac	0.732714	1.17149e-35	2.12789e-31
Abcc3	Spp1+Cav1+ Mac	0.267999	1.19912e-35	2.17807e-31
Cxcl1	Spp1+Cav1+ Mac	1.31615	1.23125e-35	2.23645e-31
Egln1	Spp1+Cav1+ Mac	0.340533	1.96748e-35	3.57374e-31
Uhrf2	Spp1+Cav1+ Mac	0.480656	2.50012e-35	4.54121e-31
Il7r	Spp1+Cav1+ Mac	0.471801	2.63517e-35	4.78652e-31
Pdia6	Spp1+Cav1+ Mac	0.397939	5.25756e-35	9.54983e-31
Prdx1	Spp1+Cav1+ Mac	0.319211	1.12634e-34	2.04588e-30
Ptma	Spp1+Cav1+ Mac	0.315524	9.17182e-34	1.66597e-29
Adam15	Spp1+Cav1+ Mac	0.283589	1.42837e-33	2.59448e-29
Fam162a	Spp1+Cav1+ Mac	0.351977	1.79312e-33	3.25702e-29
Pdgfa	Spp1+Cav1+ Mac	0.293876	2.81045e-33	5.1049e-29
Ftl1	Spp1+Cav1+ Mac	0.265153	2.9044e-33	5.27555e-29
Bhlhe40	Spp1+Cav1+ Mac	0.395795	3.8528e-33	6.99823e-29
Myo1e	Spp1+Cav1+ Mac	0.297915	4.76881e-33	8.66207e-29
Inf2	Spp1+Cav1+ Mac	0.287643	4.84773e-33	8.80542e-29
Spcs1	Spp1+Cav1+ Mac	0.284306	6.95445e-33	1.26321e-28
Tubb6	Spp1+Cav1+ Mac	0.307764	1.41932e-32	2.57804e-28
Calr	Spp1+Cav1+ Mac	0.326897	1.69232e-32	3.07393e-28
Hdgf	Spp1+Cav1+ Mac	0.308645	1.81451e-32	3.29588e-28
Tmem189	Spp1+Cav1+ Mac	0.323376	3.04824e-32	5.53682e-28
Ankrd28	Spp1+Cav1+ Mac	0.340839	4.0034e-32	7.27178e-28
Parvb	Spp1+Cav1+ Mac	0.279496	8.09412e-32	1.47022e-27
Pitpna	Spp1+Cav1+ Mac	0.277781	1.03914e-31	1.8875e-27
Gna13	Spp1+Cav1+ Mac	0.28133	3.15664e-31	5.73372e-27
Ywhah	Spp1+Cav1+ Mac	0.304683	1.65018e-30	2.99739e-26
Cct3	Spp1+Cav1+ Mac	0.288807	2.54385e-30	4.62065e-26
Rexo2	Spp1+Cav1+ Mac	0.320774	3.43927e-30	6.24708e-26
Hmox1	Spp1+Cav1+ Mac	0.322176	6.70303e-30	1.21754e-25
Dbi	Spp1+Cav1+ Mac	0.366266	8.95455e-30	1.62651e-25
Timp1	Spp1+Cav1+ Mac	0.416569	1.15277e-29	2.0939e-25
Psmb5	Spp1+Cav1+ Mac	0.310892	2.4124e-29	4.38188e-25
Gpat3	Spp1+Cav1+ Mac	0.323117	5.27837e-29	9.58763e-25
Bzw1	Spp1+Cav1+ Mac	0.265738	5.73921e-29	1.04247e-24
Cers2	Spp1+Cav1+ Mac	0.27212	6.09666e-29	1.1074e-24
Tes	Spp1+Cav1+ Mac	0.329991	8.99306e-29	1.6335e-24
Ier3	Spp1+Cav1+ Mac	0.61643	1.80506e-28	3.2787e-24
Crip2	Spp1+Cav1+ Mac	0.385332	3.91135e-28	7.10458e-24
St3gal1	Spp1+Cav1+ Mac	0.326069	7.12813e-28	1.29475e-23
Lrrc59	Spp1+Cav1+ Mac	0.286943	1.05316e-27	1.91297e-23
Rbpj	Spp1+Cav1+ Mac	0.28117	1.25329e-27	2.27648e-23
Katnbl1	Spp1+Cav1+ Mac	0.256233	3.24111e-27	5.88715e-23
Psmd11	Spp1+Cav1+ Mac	0.259874	5.78066e-27	1.05e-22
Sfr1	Spp1+Cav1+ Mac	0.275434	6.5227e-27	1.18478e-22
Mgst3	Spp1+Cav1+ Mac	0.279267	8.91282e-27	1.61892e-22
Tgm2	Spp1+Cav1+ Mac	0.339863	1.1074e-26	2.01149e-22
Alcam	Spp1+Cav1+ Mac	0.313084	1.22459e-26	2.22434e-22
Gpx1	Spp1+Cav1+ Mac	0.306866	1.26639e-26	2.30027e-22
Ano6	Spp1+Cav1+ Mac	0.291123	1.56432e-26	2.84143e-22
Ezr	Spp1+Cav1+ Mac	0.398939	1.57158e-26	2.85462e-22
Itga5	Spp1+Cav1+ Mac	0.299063	1.77233e-26	3.21926e-22
Vcp	Spp1+Cav1+ Mac	0.254248	1.97477e-26	3.58698e-22
Hk2	Spp1+Cav1+ Mac	0.363812	2.48302e-26	4.51017e-22
Higd1a	Spp1+Cav1+ Mac	0.304482	4.10086e-26	7.44881e-22
Plp2	Spp1+Cav1+ Mac	0.267944	4.86489e-26	8.83659e-22
Emc7	Spp1+Cav1+ Mac	0.272566	1.21459e-25	2.20618e-21
Tmbim1	Spp1+Cav1+ Mac	0.260526	1.28326e-25	2.33091e-21
Lrrfip2	Spp1+Cav1+ Mac	0.304392	1.67972e-25	3.05105e-21
St6galnac4	Spp1+Cav1+ Mac	0.2939	2.31083e-25	4.1974e-21
Samd8	Spp1+Cav1+ Mac	0.299814	2.60745e-25	4.73617e-21
Rbm47	Spp1+Cav1+ Mac	0.296032	7.0248e-25	1.27598e-20
Fam20c	Spp1+Cav1+ Mac	0.316931	2.69646e-24	4.89784e-20
Hnrnpab	Spp1+Cav1+ Mac	0.267099	3.14017e-24	5.70381e-20
Hras	Spp1+Cav1+ Mac	0.265575	3.81346e-24	6.92676e-20
Plaur	Spp1+Cav1+ Mac	0.299331	6.39283e-24	1.16119e-19
Elob	Spp1+Cav1+ Mac	0.252548	1.00358e-23	1.82289e-19
Rsbn1	Spp1+Cav1+ Mac	0.297354	1.22734e-23	2.22934e-19
Tubb2a	Spp1+Cav1+ Mac	0.316558	1.6075e-23	2.91986e-19
Hopx	Spp1+Cav1+ Mac	0.461235	2.87504e-23	5.22222e-19
Cd93	Spp1+Cav1+ Mac	0.297821	6.56325e-23	1.19215e-18
Peak1	Spp1+Cav1+ Mac	0.259579	1.10903e-22	2.01445e-18
Snx1	Spp1+Cav1+ Mac	0.260441	1.75881e-22	3.19471e-18
Bag1	Spp1+Cav1+ Mac	0.267384	1.80406e-22	3.27689e-18
Fndc3b	Spp1+Cav1+ Mac	0.263595	2.17973e-22	3.95927e-18
Myof	Spp1+Cav1+ Mac	0.264478	4.25562e-22	7.72991e-18
Atp2b1	Spp1+Cav1+ Mac	0.26342	4.60023e-22	8.35586e-18
Mdfic	Spp1+Cav1+ Mac	0.253903	5.8046e-22	1.05435e-17
Adssl1	Spp1+Cav1+ Mac	0.255293	6.03549e-22	1.09629e-17
Malt1	Spp1+Cav1+ Mac	0.387971	6.2536e-22	1.1359e-17
Eif4ebp1	Spp1+Cav1+ Mac	0.302321	8.13634e-22	1.47789e-17
Piezo1	Spp1+Cav1+ Mac	0.257113	1.97476e-21	3.58696e-17
Azin1	Spp1+Cav1+ Mac	0.285036	2.04036e-21	3.70611e-17
Pf4	Spp1+Cav1+ Mac	0.64838	3.30274e-21	5.99909e-17
Tuba4a	Spp1+Cav1+ Mac	0.25671	3.40957e-21	6.19314e-17
Met	Spp1+Cav1+ Mac	0.255831	4.75669e-21	8.64005e-17
Zbtb7a	Spp1+Cav1+ Mac	0.270719	5.02281e-21	9.12344e-17
2310022A10Rik	Spp1+Cav1+ Mac	0.266431	1.13434e-20	2.06041e-16
Manf	Spp1+Cav1+ Mac	0.315888	1.57468e-20	2.86026e-16
Hsp90b1	Spp1+Cav1+ Mac	0.286777	5.3575e-20	9.73137e-16
P4hb	Spp1+Cav1+ Mac	0.259316	1.24501e-19	2.26143e-15
Stx3	Spp1+Cav1+ Mac	0.272538	2.19756e-19	3.99165e-15
Clec4e	Spp1+Cav1+ Mac	0.287263	1.24975e-18	2.27005e-14
Mxi1	Spp1+Cav1+ Mac	0.356233	1.50073e-18	2.72593e-14
Raph1	Spp1+Cav1+ Mac	0.264157	2.13075e-18	3.87029e-14
Cebpa	Spp1+Cav1+ Mac	0.268502	6.30596e-18	1.14541e-13
Cd36	Spp1+Cav1+ Mac	0.301602	1.24339e-17	2.2585e-13
Hebp1	Spp1+Cav1+ Mac	0.312696	1.59942e-17	2.90519e-13
Ldlr	Spp1+Cav1+ Mac	0.265109	1.66294e-17	3.02056e-13
Mtss1	Spp1+Cav1+ Mac	0.253859	2.00069e-17	3.63406e-13
Gpi1	Spp1+Cav1+ Mac	0.263253	7.70558e-17	1.39964e-12
Ndrg1	Spp1+Cav1+ Mac	0.316428	1.18952e-16	2.16064e-12
Fcgr2b	Spp1+Cav1+ Mac	0.301154	5.58974e-16	1.01532e-11
Clec4a2	Spp1+Cav1+ Mac	0.281856	1.47708e-15	2.68297e-11
Fam102b	Spp1+Cav1+ Mac	0.266997	1.53773e-15	2.79313e-11
Pid1	Spp1+Cav1+ Mac	0.300196	2.23288e-15	4.0558e-11
Cd9	Spp1+Cav1+ Mac	0.379559	3.27447e-15	5.94775e-11
Cd14	Spp1+Cav1+ Mac	0.27874	6.41614e-15	1.16543e-10
Zeb2	Spp1+Cav1+ Mac	0.252135	8.19369e-14	1.4883e-09
Kcnq1ot1	Spp1+Cav1+ Mac	0.442347	1.99962e-12	3.63212e-08
Id2	Spp1+Cav1+ Mac	0.277895	1.72177e-11	3.12742e-07
Phlda1	Spp1+Cav1+ Mac	0.378554	1.0175e-10	1.84818e-06
Odc1	Spp1+Cav1+ Mac	0.340621	1.60857e-10	2.92182e-06
Pitpnc1	Spp1+Cav1+ Mac	0.26244	4.21699e-10	7.65975e-06
Ccl2	Spp1+Cav1+ Mac	0.490541	1.8627e-09	3.38341e-05
Lpl	Spp1+Cav1+ Mac	0.382277	9.12602e-08	0.00165765
Ccl7	Spp1+Cav1+ Mac	0.344993	1.90568e-07	0.00346148
Ptgs2	Spp1+Cav1+ Mac	0.613579	4.53128e-06	0.0823061
Clec4n	Spp1+Cav1+ Mac	0.272715	5.85451e-06	0.106341
Il1a	Spp1+Cav1+ Mac	0.542735	0.002258	1
Plac8	Ly6c2+ Mono	2.44407	0	0
Ly6c2	Ly6c2+ Mono	2.17617	0	0
Hp	Ly6c2+ Mono	1.68456	1.51052e-292	2.74372e-288
Tmsb10	Ly6c2+ Mono	2.15106	3.36781e-284	6.1173e-280
Napsa	Ly6c2+ Mono	1.36073	8.99225e-281	1.63335e-276
Cd52	Ly6c2+ Mono	1.28967	2.79894e-273	5.084e-269
Ms4a4c	Ly6c2+ Mono	1.16203	1.00069e-272	1.81765e-268
F10	Ly6c2+ Mono	1.43861	9.74513e-269	1.77011e-264
Cytip	Ly6c2+ Mono	1.37931	3.42583e-268	6.22267e-264
Ifitm3	Ly6c2+ Mono	1.63392	3.07131e-266	5.57872e-262
Rplp0	Ly6c2+ Mono	0.813874	6.59786e-257	1.19844e-252
C3	Ly6c2+ Mono	1.33446	4.8636e-254	8.83423e-250
H3f3a	Ly6c2+ Mono	0.733106	1.63443e-253	2.96878e-249
Emb	Ly6c2+ Mono	1.23203	6.44735e-250	1.1711e-245
Gm9733	Ly6c2+ Mono	1.0853	3.50064e-238	6.35857e-234
Rps16	Ly6c2+ Mono	0.664431	1.12523e-237	2.04386e-233
Rps27a	Ly6c2+ Mono	0.675767	1.1385e-218	2.06797e-214
Fau	Ly6c2+ Mono	0.658257	1.21967e-216	2.2154e-212
Itgb7	Ly6c2+ Mono	1.09588	2.37953e-215	4.32217e-211
Gpr141	Ly6c2+ Mono	1.01632	7.20447e-214	1.30862e-209
Coro1a	Ly6c2+ Mono	1.17287	9.57357e-213	1.73894e-208
Tyrobp	Ly6c2+ Mono	0.664255	2.90268e-212	5.27242e-208
Ifitm6	Ly6c2+ Mono	1.18688	1.33026e-210	2.41628e-206
Plbd1	Ly6c2+ Mono	0.973522	2.55378e-210	4.63869e-206
Rps10	Ly6c2+ Mono	0.608553	9.70007e-208	1.76192e-203
Chil3	Ly6c2+ Mono	2.51626	1.08217e-206	1.96566e-202
Plcb1	Ly6c2+ Mono	0.713927	7.59957e-205	1.38039e-200
Rpl19	Ly6c2+ Mono	0.603977	5.10221e-199	9.26765e-195
Prdx5	Ly6c2+ Mono	1.16904	1.04805e-198	1.90368e-194
Rps9	Ly6c2+ Mono	0.737098	1.91796e-198	3.48379e-194
Ccr2	Ly6c2+ Mono	1.25922	3.24532e-197	5.8948e-193
Rps24	Ly6c2+ Mono	0.567348	4.43847e-194	8.06204e-190
Rpl18	Ly6c2+ Mono	0.647716	4.48046e-191	8.13831e-187
Rpl28	Ly6c2+ Mono	0.666808	4.63012e-189	8.41014e-185
Rpsa	Ly6c2+ Mono	0.754269	7.59845e-186	1.38018e-181
Rpl13	Ly6c2+ Mono	0.591705	3.41128e-184	6.19624e-180
Rpl27a	Ly6c2+ Mono	0.607199	4.35051e-184	7.90227e-180
Rps7	Ly6c2+ Mono	0.639616	1.95523e-181	3.55147e-177
Fam49b	Ly6c2+ Mono	0.827663	4.47134e-176	8.12174e-172
Ms4a6c	Ly6c2+ Mono	0.909449	6.24548e-175	1.13443e-170
Rpl36al	Ly6c2+ Mono	0.768753	8.21558e-175	1.49228e-170
Rps15a	Ly6c2+ Mono	0.574946	2.68213e-174	4.87182e-170
Rps3a1	Ly6c2+ Mono	0.541847	6.02972e-174	1.09524e-169
Thbs1	Ly6c2+ Mono	1.60223	1.88081e-165	3.41631e-161
Rps13	Ly6c2+ Mono	0.514986	4.59855e-157	8.3528e-153
Rpl32	Ly6c2+ Mono	0.579842	2.0546e-155	3.73197e-151
Fn1	Ly6c2+ Mono	0.928649	2.74123e-154	4.97918e-150
Rpl18a	Ly6c2+ Mono	0.594989	1.38044e-149	2.50743e-145
Msrb1	Ly6c2+ Mono	0.895748	2.67824e-149	4.86476e-145
AI839979	Ly6c2+ Mono	0.841553	1.25627e-148	2.28189e-144
Cybb	Ly6c2+ Mono	1.06105	1.36079e-147	2.47173e-143
Rps3	Ly6c2+ Mono	0.526446	2.10161e-146	3.81736e-142
Taldo1	Ly6c2+ Mono	0.773209	3.2092e-146	5.8292e-142
Rpl27	Ly6c2+ Mono	0.583898	1.60155e-145	2.90906e-141
H2afz	Ly6c2+ Mono	0.745518	5.13739e-142	9.33155e-138
Sell	Ly6c2+ Mono	0.873151	6.57761e-142	1.19476e-137
Rpl35a	Ly6c2+ Mono	0.660353	7.7128e-142	1.40095e-137
Mcemp1	Ly6c2+ Mono	0.728442	9.77645e-142	1.77579e-137
Itga1	Ly6c2+ Mono	0.644786	1.90528e-141	3.46074e-137
Rpl34	Ly6c2+ Mono	0.598067	5.94378e-141	1.07963e-136
Rpl30	Ly6c2+ Mono	0.538771	2.30443e-140	4.18576e-136
Samhd1	Ly6c2+ Mono	1.02318	2.09094e-138	3.79799e-134
Tpd52	Ly6c2+ Mono	0.721915	2.15384e-136	3.91224e-132
Sub1	Ly6c2+ Mono	0.729303	2.46179e-135	4.4716e-131
Prdx6	Ly6c2+ Mono	1.01801	3.61558e-135	6.56733e-131
Rps4x	Ly6c2+ Mono	0.500235	1.32274e-134	2.40262e-130
Lst1	Ly6c2+ Mono	0.804005	6.62353e-134	1.2031e-129
Ly6e	Ly6c2+ Mono	0.726096	1.4092e-133	2.55967e-129
Rps5	Ly6c2+ Mono	0.567179	8.59618e-133	1.56141e-128
Ms4a8a	Ly6c2+ Mono	0.495312	1.52412e-132	2.7684e-128
Rpl8	Ly6c2+ Mono	0.464135	2.9764e-132	5.40633e-128
Slpi	Ly6c2+ Mono	1.37645	1.55732e-130	2.82871e-126
Sec61b	Ly6c2+ Mono	1.00673	1.80742e-127	3.283e-123
Rps19	Ly6c2+ Mono	0.482884	6.98023e-127	1.26789e-122
Rbm3	Ly6c2+ Mono	0.683693	1.65923e-126	3.01382e-122
Cd177	Ly6c2+ Mono	0.640391	2.35459e-125	4.27689e-121
Rpl22	Ly6c2+ Mono	0.554154	3.209e-125	5.82883e-121
Rpl15	Ly6c2+ Mono	0.524524	5.8881e-125	1.06951e-120
Rps11	Ly6c2+ Mono	0.475595	1.98008e-123	3.59661e-119
Rpl24	Ly6c2+ Mono	0.478277	2.86523e-123	5.2044e-119
Btf3	Ly6c2+ Mono	0.547441	3.44091e-123	6.25006e-119
Smpdl3a	Ly6c2+ Mono	1.01081	5.88263e-123	1.06852e-118
Eif3f	Ly6c2+ Mono	0.684851	6.03727e-123	1.09661e-118
Serp1	Ly6c2+ Mono	0.75911	4.13227e-121	7.50586e-117
Rplp2	Ly6c2+ Mono	0.549314	6.00107e-119	1.09003e-114
Naca	Ly6c2+ Mono	0.588741	5.87848e-116	1.06777e-111
Arhgdib	Ly6c2+ Mono	0.700999	1.46007e-115	2.65208e-111
Ifitm2	Ly6c2+ Mono	0.725533	2.12942e-115	3.86787e-111
Lsp1	Ly6c2+ Mono	0.868764	2.31418e-115	4.20349e-111
Nfil3	Ly6c2+ Mono	0.838643	1.91181e-114	3.47262e-110
Rnase6	Ly6c2+ Mono	0.552051	6.13269e-113	1.11394e-108
Rpl7	Ly6c2+ Mono	0.451411	8.04178e-112	1.46071e-107
Rpl39	Ly6c2+ Mono	0.621912	6.97081e-110	1.26618e-105
Gpr35	Ly6c2+ Mono	0.814762	2.99659e-109	5.44301e-105
Ly6i	Ly6c2+ Mono	0.447421	1.60413e-108	2.91375e-104
H2afy	Ly6c2+ Mono	0.606937	1.74236e-107	3.16483e-103
Rpl11	Ly6c2+ Mono	0.432242	4.7467e-107	8.6219e-103
Gsr	Ly6c2+ Mono	0.86332	7.76515e-107	1.41046e-102
Rps20	Ly6c2+ Mono	0.442548	2.1514e-106	3.9078e-102
Rpl23	Ly6c2+ Mono	0.384155	7.82077e-106	1.42056e-101
Prtn3	Ly6c2+ Mono	0.418599	3.09076e-105	5.61406e-101
Rpl26	Ly6c2+ Mono	0.558545	5.1327e-105	9.32303e-101
Emilin2	Ly6c2+ Mono	0.651098	4.1793e-104	7.59128e-100
Rps26	Ly6c2+ Mono	0.536986	8.12751e-104	1.47628e-99
Mgst1	Ly6c2+ Mono	1.01742	2.00095e-101	3.63453e-97
Mefv	Ly6c2+ Mono	0.807822	3.88957e-101	7.06502e-97
Rps8	Ly6c2+ Mono	0.415519	1.24322e-100	2.25819e-96
Rpl6	Ly6c2+ Mono	0.452022	2.50421e-100	4.54865e-96
Mrpl33	Ly6c2+ Mono	0.757306	9.6475e-100	1.75237e-95
Uck2	Ly6c2+ Mono	0.749399	1.76194e-99	3.2004e-95
Dna2	Ly6c2+ Mono	0.42867	3.17766e-98	5.7719e-94
Bri3bp	Ly6c2+ Mono	0.502452	4.14641e-98	7.53154e-94
Vcan	Ly6c2+ Mono	1.28818	1.04627e-97	1.90044e-93
Rpl23a	Ly6c2+ Mono	0.545128	1.508e-96	2.73913e-92
Arhgef37	Ly6c2+ Mono	0.293382	1.56551e-95	2.8436e-91
Gm2a	Ly6c2+ Mono	0.538959	2.6744e-95	4.85778e-91
Sem1	Ly6c2+ Mono	0.481853	4.42892e-95	8.04469e-91
Gng10	Ly6c2+ Mono	0.634386	9.21774e-95	1.67431e-90
Lyn	Ly6c2+ Mono	0.603399	1.12954e-94	2.05169e-90
Klra2	Ly6c2+ Mono	0.567755	7.32589e-94	1.33067e-89
Rpl10a	Ly6c2+ Mono	0.502894	9.23663e-93	1.67774e-88
Psma7	Ly6c2+ Mono	0.69872	3.76237e-92	6.83397e-88
Sec61g	Ly6c2+ Mono	0.674794	3.90787e-92	7.09825e-88
Myl12b	Ly6c2+ Mono	0.60254	1.3132e-90	2.3853e-86
Cebpb	Ly6c2+ Mono	0.558685	4.21264e-88	7.65185e-84
Ifi30	Ly6c2+ Mono	0.617348	1.2708e-87	2.30829e-83
Gda	Ly6c2+ Mono	0.975014	2.29911e-87	4.1761e-83
Eif3e	Ly6c2+ Mono	0.561166	1.44785e-86	2.62987e-82
Atp5c1	Ly6c2+ Mono	0.577487	3.06506e-86	5.56737e-82
Rps25	Ly6c2+ Mono	0.414412	4.07286e-86	7.39795e-82
Actg1	Ly6c2+ Mono	0.55073	1.84686e-85	3.35464e-81
Itgal	Ly6c2+ Mono	0.45258	5.67827e-85	1.0314e-80
H2afj	Ly6c2+ Mono	0.661886	9.41686e-85	1.71048e-80
Rps12	Ly6c2+ Mono	0.385686	1.67221e-84	3.03741e-80
Rps14	Ly6c2+ Mono	0.443727	3.721e-84	6.75882e-80
Lbr	Ly6c2+ Mono	0.629464	1.77741e-83	3.22849e-79
Trps1	Ly6c2+ Mono	0.71632	2.03034e-83	3.68791e-79
Sirpb1c	Ly6c2+ Mono	0.622733	3.62939e-83	6.59242e-79
Rpl17	Ly6c2+ Mono	0.416571	9.0393e-82	1.6419e-77
Csf2rb	Ly6c2+ Mono	0.621782	1.24306e-81	2.2579e-77
Dgkg	Ly6c2+ Mono	0.410732	1.87449e-81	3.40482e-77
Sorl1	Ly6c2+ Mono	0.339564	4.30556e-81	7.82061e-77
Rps18	Ly6c2+ Mono	0.953166	5.58866e-81	1.01512e-76
Ccl6	Ly6c2+ Mono	0.679368	1.70637e-80	3.09945e-76
Rps6	Ly6c2+ Mono	0.554351	3.39868e-80	6.17337e-76
Nrg1	Ly6c2+ Mono	0.723073	9.92356e-80	1.80252e-75
Hmgb2	Ly6c2+ Mono	0.848936	2.20993e-79	4.01411e-75
Rps23	Ly6c2+ Mono	0.387581	5.18038e-79	9.40964e-75
Rpl7a	Ly6c2+ Mono	0.430148	5.29946e-79	9.62593e-75
Serf2	Ly6c2+ Mono	0.424577	1.1469e-78	2.08323e-74
Alox5ap	Ly6c2+ Mono	0.438705	1.79424e-78	3.25906e-74
Atp5h	Ly6c2+ Mono	0.476022	1.23638e-77	2.24576e-73
Ramp1	Ly6c2+ Mono	0.577726	7.0163e-77	1.27444e-72
Cdk2ap2	Ly6c2+ Mono	0.649009	1.54689e-76	2.80977e-72
Rpl29	Ly6c2+ Mono	0.924444	1.59187e-76	2.89147e-72
B3gnt5	Ly6c2+ Mono	0.54289	1.67545e-76	3.0433e-72
Eif3h	Ly6c2+ Mono	0.505621	5.58294e-76	1.01408e-71
Gpr132	Ly6c2+ Mono	0.59269	8.06895e-76	1.46564e-71
Ikbkb	Ly6c2+ Mono	0.586482	3.30565e-75	6.00438e-71
Ifngr1	Ly6c2+ Mono	0.606765	4.43831e-75	8.06175e-71
Eef1a1	Ly6c2+ Mono	0.304693	2.22069e-74	4.03366e-70
Ciao2a	Ly6c2+ Mono	0.571796	4.97882e-74	9.04352e-70
Pi16	Ly6c2+ Mono	0.402601	6.62379e-74	1.20315e-69
Ndufb1-ps	Ly6c2+ Mono	0.642964	8.44861e-73	1.53461e-68
E2f2	Ly6c2+ Mono	0.431304	8.63549e-72	1.56855e-67
Hopx	Ly6c2+ Mono	0.601478	1.34454e-71	2.44222e-67
Stap1	Ly6c2+ Mono	0.675868	3.14481e-71	5.71223e-67
Snrpg	Ly6c2+ Mono	0.553643	3.27503e-71	5.94876e-67
Rpl37	Ly6c2+ Mono	0.538843	3.47331e-71	6.30891e-67
Tpt1	Ly6c2+ Mono	0.308364	1.05752e-70	1.92089e-66
Arf5	Ly6c2+ Mono	0.404343	1.74908e-70	3.17703e-66
Eef1b2	Ly6c2+ Mono	0.431365	3.77103e-70	6.84971e-66
Actr3	Ly6c2+ Mono	0.443273	3.50678e-69	6.36971e-65
Rpl21	Ly6c2+ Mono	0.856861	3.70256e-69	6.72533e-65
Apoc2	Ly6c2+ Mono	0.745964	1.59129e-68	2.89041e-64
Rpl37a	Ly6c2+ Mono	0.446769	2.17025e-68	3.94204e-64
Uqcrfs1	Ly6c2+ Mono	0.515781	2.7819e-68	5.05305e-64
Clec4e	Ly6c2+ Mono	0.827171	4.97168e-68	9.03055e-64
Jarid2	Ly6c2+ Mono	0.642852	8.83048e-66	1.60397e-61
Rps15	Ly6c2+ Mono	0.388019	1.57915e-65	2.86837e-61
Btg1	Ly6c2+ Mono	0.511919	3.23755e-65	5.88069e-61
Arhgap26	Ly6c2+ Mono	0.482789	3.57357e-65	6.49104e-61
Ltb4r1	Ly6c2+ Mono	0.512235	5.58235e-64	1.01398e-59
Runx3	Ly6c2+ Mono	0.618798	9.69331e-64	1.76069e-59
Rack1	Ly6c2+ Mono	0.405425	1.0861e-63	1.9728e-59
Gm9844	Ly6c2+ Mono	0.284597	7.53879e-63	1.36935e-58
Ifi209	Ly6c2+ Mono	0.425413	2.32434e-62	4.22192e-58
Eif3k	Ly6c2+ Mono	0.466093	9.04126e-62	1.64225e-57
Lpar6	Ly6c2+ Mono	0.519391	1.05945e-61	1.92438e-57
Atp5f1	Ly6c2+ Mono	0.429356	1.59654e-61	2.89995e-57
Lgals3	Ly6c2+ Mono	0.334601	1.69788e-61	3.08404e-57
Ctsh	Ly6c2+ Mono	0.444979	1.73131e-61	3.14475e-57
Rpl41	Ly6c2+ Mono	0.424139	2.65861e-61	4.8291e-57
Rpl36	Ly6c2+ Mono	0.412898	1.03489e-60	1.87977e-56
Rps2	Ly6c2+ Mono	0.736007	2.29578e-60	4.17005e-56
Nr4a2	Ly6c2+ Mono	0.874234	2.71686e-60	4.93491e-56
Siva1	Ly6c2+ Mono	0.470846	1.28994e-59	2.34304e-55
Sys1	Ly6c2+ Mono	0.456883	2.21756e-59	4.02798e-55
H2-DMa	Ly6c2+ Mono	0.375297	4.17745e-59	7.58791e-55
Slc25a5	Ly6c2+ Mono	0.426732	1.35435e-58	2.46004e-54
Gmfg	Ly6c2+ Mono	0.493771	6.65632e-58	1.20905e-53
Tmpo	Ly6c2+ Mono	0.662171	7.68416e-58	1.39575e-53
AB124611	Ly6c2+ Mono	0.475316	7.9699e-58	1.44765e-53
Ppp1ca	Ly6c2+ Mono	0.438767	1.37076e-57	2.48985e-53
AI504432	Ly6c2+ Mono	0.639591	1.87439e-57	3.40465e-53
Naaa	Ly6c2+ Mono	0.445549	2.12544e-57	3.86066e-53
Atp5l	Ly6c2+ Mono	0.376493	6.46036e-57	1.17346e-52
Tkt	Ly6c2+ Mono	0.484868	7.38439e-57	1.3413e-52
Arpc1b	Ly6c2+ Mono	0.323776	1.00356e-56	1.82287e-52
Rps28	Ly6c2+ Mono	0.496218	1.55633e-56	2.82693e-52
Pycard	Ly6c2+ Mono	0.690776	2.86561e-56	5.20509e-52
Ppp2r5a	Ly6c2+ Mono	0.54576	5.05377e-56	9.17967e-52
Uqcrh	Ly6c2+ Mono	0.370709	1.04068e-55	1.89029e-51
Arl5c	Ly6c2+ Mono	0.564713	1.23751e-55	2.24781e-51
Ptpn1	Ly6c2+ Mono	0.692402	2.22558e-55	4.04255e-51
Pabpc1	Ly6c2+ Mono	0.341552	7.63574e-55	1.38696e-50
Rpl4	Ly6c2+ Mono	0.410309	2.38465e-53	4.33147e-49
Rpl3	Ly6c2+ Mono	0.321471	2.86956e-53	5.21227e-49
Mfsd7a	Ly6c2+ Mono	0.382205	7.30942e-53	1.32768e-48
Rpl35	Ly6c2+ Mono	0.477187	7.65458e-53	1.39038e-48
Gm36161	Ly6c2+ Mono	0.348791	3.11315e-52	5.65472e-48
Scand1	Ly6c2+ Mono	0.461772	3.75325e-52	6.81741e-48
Adora2b	Ly6c2+ Mono	0.578551	7.27078e-52	1.32066e-47
Vegfa	Ly6c2+ Mono	0.771364	1.68987e-51	3.06948e-47
Psme1	Ly6c2+ Mono	0.452266	5.12382e-51	9.30691e-47
Rpl38	Ly6c2+ Mono	0.486803	7.65446e-51	1.39036e-46
Fgr	Ly6c2+ Mono	0.427539	8.75375e-50	1.59003e-45
Sema4d	Ly6c2+ Mono	0.396891	2.20129e-49	3.99842e-45
Ldlr	Ly6c2+ Mono	0.61317	6.86699e-49	1.24732e-44
Gm15987	Ly6c2+ Mono	0.339757	8.76708e-49	1.59245e-44
Cenpa	Ly6c2+ Mono	0.619106	1.18804e-48	2.15795e-44
Atp1a3	Ly6c2+ Mono	0.406538	1.4408e-48	2.61707e-44
Ptprc	Ly6c2+ Mono	0.397387	2.28309e-48	4.147e-44
Ccdc88c	Ly6c2+ Mono	0.403668	2.84939e-48	5.17564e-44
Ssr4	Ly6c2+ Mono	0.35517	4.51233e-48	8.1962e-44
Ier2	Ly6c2+ Mono	0.619043	5.23203e-48	9.50345e-44
Ldlrad3	Ly6c2+ Mono	0.326742	7.38105e-48	1.34069e-43
Cox4i1	Ly6c2+ Mono	0.285669	7.77533e-48	1.41231e-43
Ncf2	Ly6c2+ Mono	0.394093	8.07133e-48	1.46608e-43
Tmem167	Ly6c2+ Mono	0.482928	8.33836e-48	1.51458e-43
Psmb8	Ly6c2+ Mono	0.446259	1.00734e-47	1.82974e-43
Mbnl1	Ly6c2+ Mono	0.585802	1.35883e-47	2.46817e-43
Cox6c	Ly6c2+ Mono	0.385796	3.64413e-47	6.6192e-43
Cyba	Ly6c2+ Mono	0.283649	1.60925e-46	2.92303e-42
Fis1	Ly6c2+ Mono	0.427327	3.06207e-46	5.56195e-42
Cers6	Ly6c2+ Mono	0.462453	6.2996e-45	1.14426e-40
Npc2	Ly6c2+ Mono	0.286265	1.30676e-44	2.37361e-40
Tmem38b	Ly6c2+ Mono	0.395585	1.31344e-44	2.38573e-40
Srp9	Ly6c2+ Mono	0.396214	2.20394e-44	4.00324e-40
Psme2	Ly6c2+ Mono	0.417644	4.17844e-44	7.58973e-40
Srsf3	Ly6c2+ Mono	0.436372	7.85981e-44	1.42766e-39
Atp5e	Ly6c2+ Mono	0.369037	2.0359e-43	3.69801e-39
Dmkn	Ly6c2+ Mono	0.531123	2.6587e-43	4.82926e-39
Sema4a	Ly6c2+ Mono	0.359524	4.62156e-43	8.3946e-39
Sra1	Ly6c2+ Mono	0.460492	4.68486e-43	8.50957e-39
Csf2ra	Ly6c2+ Mono	0.387221	4.86121e-43	8.82991e-39
Arhgap15	Ly6c2+ Mono	0.473107	5.44193e-43	9.88472e-39
Snx18	Ly6c2+ Mono	0.454056	5.89382e-43	1.07055e-38
Padi2	Ly6c2+ Mono	0.303771	8.77371e-43	1.59366e-38
Ass1	Ly6c2+ Mono	0.390258	1.14848e-42	2.08609e-38
Ppfia4	Ly6c2+ Mono	0.324503	1.9449e-42	3.53271e-38
Tmed2	Ly6c2+ Mono	0.34958	3.37216e-42	6.1252e-38
Rbks	Ly6c2+ Mono	0.262973	5.03808e-42	9.15117e-38
Hnrnpd	Ly6c2+ Mono	0.390232	8.50604e-42	1.54504e-37
Snrpe	Ly6c2+ Mono	0.353907	1.30536e-41	2.37106e-37
Atox1	Ly6c2+ Mono	0.364632	3.46191e-41	6.28822e-37
Cd14	Ly6c2+ Mono	0.737024	2.78939e-40	5.06664e-36
Mpeg1	Ly6c2+ Mono	0.37066	5.74155e-40	1.04289e-35
Glipr2	Ly6c2+ Mono	0.386423	5.87363e-40	1.06689e-35
Irf5	Ly6c2+ Mono	0.38202	5.99741e-40	1.08937e-35
Ly86	Ly6c2+ Mono	0.429355	9.50803e-40	1.72704e-35
Ifi27l2a	Ly6c2+ Mono	0.522349	1.80237e-39	3.27382e-35
Tma7	Ly6c2+ Mono	0.371019	4.22751e-39	7.67884e-35
F5	Ly6c2+ Mono	0.386651	1.30444e-38	2.36939e-34
Srgn	Ly6c2+ Mono	0.434464	1.47265e-38	2.67492e-34
Pygl	Ly6c2+ Mono	0.361717	1.69847e-38	3.08511e-34
Glipr1	Ly6c2+ Mono	0.489641	1.80342e-38	3.27574e-34
Ethe1	Ly6c2+ Mono	0.464323	2.40746e-38	4.37292e-34
Rps21	Ly6c2+ Mono	0.351944	2.50472e-38	4.54958e-34
Adssl1	Ly6c2+ Mono	0.420451	3.96305e-38	7.19848e-34
Sf3b6	Ly6c2+ Mono	0.366701	5.04654e-38	9.16653e-34
Gstp1	Ly6c2+ Mono	0.34166	5.66903e-38	1.02972e-33
Tmem258	Ly6c2+ Mono	0.400403	5.86704e-38	1.06569e-33
Arhgef10l	Ly6c2+ Mono	0.431809	5.89933e-38	1.07155e-33
Il1b	Ly6c2+ Mono	1.31483	6.16749e-38	1.12026e-33
Ppig	Ly6c2+ Mono	0.475026	8.76462e-38	1.59201e-33
Erp29	Ly6c2+ Mono	0.355435	1.08988e-37	1.97966e-33
Magohb	Ly6c2+ Mono	0.296654	1.09193e-37	1.98338e-33
Rrp1b	Ly6c2+ Mono	0.338319	1.40947e-37	2.56017e-33
Osm	Ly6c2+ Mono	0.626994	1.7619e-37	3.20031e-33
Sp100	Ly6c2+ Mono	0.448993	1.80378e-37	3.27639e-33
Ccl9	Ly6c2+ Mono	0.344633	2.47557e-37	4.49663e-33
Smox	Ly6c2+ Mono	0.588163	2.9775e-37	5.40833e-33
Svil	Ly6c2+ Mono	0.405023	4.0193e-37	7.30065e-33
Cmpk1	Ly6c2+ Mono	0.336289	4.39194e-37	7.97751e-33
Rpl13a	Ly6c2+ Mono	0.274253	9.92149e-37	1.80214e-32
Ptgs2	Ly6c2+ Mono	0.880981	1.56603e-36	2.84454e-32
Abracl	Ly6c2+ Mono	0.334049	1.89924e-36	3.44978e-32
Fam117b	Ly6c2+ Mono	0.448788	4.18048e-36	7.59342e-32
Auh	Ly6c2+ Mono	0.362903	4.78028e-36	8.68291e-32
Bin2	Ly6c2+ Mono	0.413494	5.91525e-36	1.07445e-31
Clec2i	Ly6c2+ Mono	0.278925	5.94538e-36	1.07992e-31
Tifab	Ly6c2+ Mono	0.369783	1.4106e-35	2.56222e-31
Lyz2	Ly6c2+ Mono	0.338425	2.48469e-35	4.51319e-31
Camkk2	Ly6c2+ Mono	0.460921	3.53295e-35	6.41726e-31
Nsa2	Ly6c2+ Mono	0.387353	3.68626e-35	6.69572e-31
Lamtor4	Ly6c2+ Mono	0.474054	5.69683e-35	1.03477e-30
Cope	Ly6c2+ Mono	0.359874	8.00698e-35	1.45439e-30
Nop53	Ly6c2+ Mono	0.381895	9.6558e-35	1.75388e-30
Lrpap1	Ly6c2+ Mono	0.412299	1.90662e-34	3.46318e-30
Rps29	Ly6c2+ Mono	0.370247	2.35326e-34	4.27446e-30
St3gal4	Ly6c2+ Mono	0.397939	2.80127e-34	5.08822e-30
Gpd2	Ly6c2+ Mono	0.50817	3.09015e-34	5.61296e-30
Pomp	Ly6c2+ Mono	0.341056	5.02544e-34	9.1282e-30
Itpr1	Ly6c2+ Mono	0.342175	7.18559e-34	1.30519e-29
Atp5d	Ly6c2+ Mono	0.29859	1.73359e-33	3.1489e-29
Slc25a3	Ly6c2+ Mono	0.287317	3.01795e-33	5.4818e-29
Ccnd3	Ly6c2+ Mono	0.44111	3.97397e-33	7.21832e-29
Ndufa6	Ly6c2+ Mono	0.352765	4.76631e-33	8.65753e-29
Add3	Ly6c2+ Mono	0.533137	1.08886e-32	1.9778e-28
Arpc1a	Ly6c2+ Mono	0.332837	1.35293e-32	2.45747e-28
Ptpn6	Ly6c2+ Mono	0.463619	1.39849e-32	2.54022e-28
Sec11c	Ly6c2+ Mono	0.348622	2.22593e-32	4.04319e-28
Kmt5a	Ly6c2+ Mono	0.417988	3.8681e-32	7.02602e-28
Snrpb	Ly6c2+ Mono	0.299321	5.35131e-32	9.72012e-28
Cox5b	Ly6c2+ Mono	0.363888	6.78526e-32	1.23248e-27
Ndufa3	Ly6c2+ Mono	0.40049	7.27161e-32	1.32082e-27
Rilpl2	Ly6c2+ Mono	0.408104	1.88448e-31	3.42298e-27
Rps17	Ly6c2+ Mono	0.364187	1.96352e-31	3.56654e-27
Unc119	Ly6c2+ Mono	0.378327	2.05644e-31	3.73532e-27
Arhgap45	Ly6c2+ Mono	0.381239	3.26508e-31	5.9307e-27
Rac2	Ly6c2+ Mono	0.322464	3.736e-31	6.78607e-27
E230029C05Rik	Ly6c2+ Mono	0.336891	3.91128e-31	7.10445e-27
Gm21188	Ly6c2+ Mono	0.445049	5.15206e-31	9.3582e-27
F13a1	Ly6c2+ Mono	0.341315	5.98253e-31	1.08667e-26
Sowahc	Ly6c2+ Mono	0.452892	6.96152e-31	1.26449e-26
Hif1a	Ly6c2+ Mono	0.489233	7.0995e-31	1.28955e-26
Sort1	Ly6c2+ Mono	0.281684	8.80587e-31	1.5995e-26
Mcub	Ly6c2+ Mono	0.373791	9.8368e-31	1.78676e-26
Pkm	Ly6c2+ Mono	0.283283	1.02116e-30	1.85483e-26
Met	Ly6c2+ Mono	0.301236	1.65751e-30	3.0107e-26
Kdm7a	Ly6c2+ Mono	0.378245	2.96575e-30	5.38699e-26
Fosl2	Ly6c2+ Mono	0.379306	3.89632e-30	7.07727e-26
D8Ertd738e	Ly6c2+ Mono	0.300664	5.09085e-30	9.24703e-26
Ap1s2	Ly6c2+ Mono	0.420605	5.49729e-30	9.98528e-26
Gapt	Ly6c2+ Mono	0.257226	7.35577e-30	1.3361e-25
Ndufb11	Ly6c2+ Mono	0.351995	9.69396e-30	1.76081e-25
Eif3m	Ly6c2+ Mono	0.365343	1.17138e-29	2.12769e-25
Gm5150	Ly6c2+ Mono	0.29248	1.19844e-29	2.17685e-25
Ndufs4	Ly6c2+ Mono	0.351147	1.76607e-29	3.2079e-25
Eno1	Ly6c2+ Mono	0.286123	1.95432e-29	3.54982e-25
Hnrnpa3	Ly6c2+ Mono	0.313698	2.15238e-29	3.90958e-25
Flna	Ly6c2+ Mono	0.318412	3.98894e-29	7.24551e-25
Gas5	Ly6c2+ Mono	0.34561	4.36699e-29	7.9322e-25
Aprt	Ly6c2+ Mono	0.2945	8.70802e-29	1.58172e-24
Igsf6	Ly6c2+ Mono	0.374301	1.33772e-28	2.42983e-24
Mia2	Ly6c2+ Mono	0.34643	1.69231e-28	3.07391e-24
Psmb1	Ly6c2+ Mono	0.296927	3.10972e-28	5.6485e-24
Pld4	Ly6c2+ Mono	0.286823	3.41013e-28	6.19415e-24
Tmed5	Ly6c2+ Mono	0.375816	5.2056e-28	9.45545e-24
Slc44a2	Ly6c2+ Mono	0.322807	5.30116e-28	9.62903e-24
Krt80	Ly6c2+ Mono	0.270033	7.02615e-28	1.27623e-23
Rbm39	Ly6c2+ Mono	0.252528	7.18105e-28	1.30437e-23
Plcg2	Ly6c2+ Mono	0.312536	1.34016e-27	2.43427e-23
Itga4	Ly6c2+ Mono	0.445102	1.41133e-27	2.56355e-23
Tusc1	Ly6c2+ Mono	0.285017	1.49065e-27	2.70761e-23
Cdc40	Ly6c2+ Mono	0.36022	1.56683e-27	2.84599e-23
Psmb3	Ly6c2+ Mono	0.341936	2.00467e-27	3.64128e-23
Ptpn18	Ly6c2+ Mono	0.32371	2.22029e-27	4.03293e-23
Rpl36a	Ly6c2+ Mono	0.316517	2.42606e-27	4.4067e-23
Lrrfip1	Ly6c2+ Mono	0.399923	3.2468e-27	5.89749e-23
Psmb10	Ly6c2+ Mono	0.345382	3.60902e-27	6.55542e-23
Rpl5	Ly6c2+ Mono	0.310213	3.80882e-27	6.91834e-23
Atp5mpl	Ly6c2+ Mono	0.318472	4.50582e-27	8.18436e-23
C1galt1c1	Ly6c2+ Mono	0.423417	8.03579e-27	1.45962e-22
Slc16a3	Ly6c2+ Mono	0.38837	8.15435e-27	1.48116e-22
Cd47	Ly6c2+ Mono	0.264041	1.48716e-26	2.70128e-22
Cnn2	Ly6c2+ Mono	0.336441	2.93137e-26	5.32454e-22
Wfdc17	Ly6c2+ Mono	0.39854	4.15031e-26	7.53862e-22
Tlr2	Ly6c2+ Mono	0.407447	4.65398e-26	8.45348e-22
Ccdc12	Ly6c2+ Mono	0.353821	4.66709e-26	8.4773e-22
Esd	Ly6c2+ Mono	0.341836	8.81554e-26	1.60125e-21
AI662270	Ly6c2+ Mono	0.313502	1.06526e-25	1.93494e-21
Dleu2	Ly6c2+ Mono	0.45738	1.15533e-25	2.09854e-21
Tor1a	Ly6c2+ Mono	0.334439	1.18288e-25	2.14859e-21
Rnf149	Ly6c2+ Mono	0.352549	1.20306e-25	2.18524e-21
Tram1	Ly6c2+ Mono	0.313464	1.29731e-25	2.35643e-21
Snx20	Ly6c2+ Mono	0.332571	1.34967e-25	2.45155e-21
Rpl22l1	Ly6c2+ Mono	0.28929	1.3557e-25	2.4625e-21
Mapkapk3	Ly6c2+ Mono	0.297717	1.48636e-25	2.69982e-21
Pgk1	Ly6c2+ Mono	0.26007	2.1688e-25	3.93941e-21
Lsm12	Ly6c2+ Mono	0.330762	2.20189e-25	3.99951e-21
Scarb1	Ly6c2+ Mono	0.319783	3.02683e-25	5.49793e-21
Rpl9	Ly6c2+ Mono	0.568128	3.52772e-25	6.40774e-21
U2af1	Ly6c2+ Mono	0.310676	4.84952e-25	8.80866e-21
Ndufa4	Ly6c2+ Mono	0.263307	4.89331e-25	8.88822e-21
Taf10	Ly6c2+ Mono	0.284144	5.20836e-25	9.46046e-21
Supt4a	Ly6c2+ Mono	0.290222	7.06389e-25	1.28309e-20
Rasgrp2	Ly6c2+ Mono	0.338635	8.21641e-25	1.49243e-20
Tarm1	Ly6c2+ Mono	0.304739	1.06241e-24	1.92977e-20
Ifnar2	Ly6c2+ Mono	0.291756	1.15895e-24	2.10511e-20
Picalm	Ly6c2+ Mono	0.304693	1.25969e-24	2.2881e-20
Il6	Ly6c2+ Mono	0.391068	1.29136e-24	2.34563e-20
Rpl31	Ly6c2+ Mono	0.322537	1.34003e-24	2.43402e-20
Plaur	Ly6c2+ Mono	0.428536	2.03449e-24	3.69545e-20
Tm6sf1	Ly6c2+ Mono	0.311552	2.60516e-24	4.73202e-20
Cisd1	Ly6c2+ Mono	0.308053	3.6976e-24	6.71631e-20
Hdac5	Ly6c2+ Mono	0.364677	3.84376e-24	6.98181e-20
Krtcap2	Ly6c2+ Mono	0.309671	5.25722e-24	9.54921e-20
Vamp4	Ly6c2+ Mono	0.295413	5.85764e-24	1.06398e-19
Parp8	Ly6c2+ Mono	0.266286	7.06728e-24	1.2837e-19
Rps27	Ly6c2+ Mono	0.37408	7.09077e-24	1.28797e-19
Pstpip1	Ly6c2+ Mono	0.304027	7.66544e-24	1.39235e-19
Prkcd	Ly6c2+ Mono	0.307197	7.79757e-24	1.41635e-19
Malt1	Ly6c2+ Mono	0.325788	8.27698e-24	1.50343e-19
Higd1a	Ly6c2+ Mono	0.325913	8.62699e-24	1.56701e-19
Hck	Ly6c2+ Mono	0.337301	1.37182e-23	2.49178e-19
Ppp2ca	Ly6c2+ Mono	0.299184	2.1154e-23	3.84241e-19
Srsf5	Ly6c2+ Mono	0.281757	2.24723e-23	4.08188e-19
Fmnl1	Ly6c2+ Mono	0.29067	2.36224e-23	4.29077e-19
Limd2	Ly6c2+ Mono	0.326222	2.86274e-23	5.19988e-19
Scp2	Ly6c2+ Mono	0.28845	3.05518e-23	5.54944e-19
Naip2	Ly6c2+ Mono	0.27658	3.0661e-23	5.56927e-19
Gpx1	Ly6c2+ Mono	0.296724	3.19072e-23	5.79563e-19
Tmem14c	Ly6c2+ Mono	0.269765	4.23809e-23	7.69806e-19
Uqcrq	Ly6c2+ Mono	0.253534	4.73825e-23	8.60656e-19
Nudt21	Ly6c2+ Mono	0.288864	5.78498e-23	1.05078e-18
Fam129a	Ly6c2+ Mono	0.313394	6.28782e-23	1.14212e-18
2410006H16Rik	Ly6c2+ Mono	0.374059	6.34666e-23	1.15281e-18
Mycbp2	Ly6c2+ Mono	0.423176	7.50655e-23	1.36349e-18
Snrpf	Ly6c2+ Mono	0.281581	8.02506e-23	1.45767e-18
Pgam1	Ly6c2+ Mono	0.325744	1.15231e-22	2.09306e-18
Ahr	Ly6c2+ Mono	0.322121	1.31789e-22	2.39381e-18
Dpm1	Ly6c2+ Mono	0.286417	1.32171e-22	2.40075e-18
Gm11808	Ly6c2+ Mono	0.304494	1.79509e-22	3.2606e-18
Ndufb10	Ly6c2+ Mono	0.296368	1.8829e-22	3.4201e-18
Ssr2	Ly6c2+ Mono	0.295213	2.12774e-22	3.86483e-18
Smchd1	Ly6c2+ Mono	0.407227	2.2787e-22	4.13902e-18
Phf5a	Ly6c2+ Mono	0.265688	2.6054e-22	4.73245e-18
Me2	Ly6c2+ Mono	0.289118	2.71444e-22	4.93051e-18
Cox7b	Ly6c2+ Mono	0.274402	3.02174e-22	5.4887e-18
Ncf4	Ly6c2+ Mono	0.300522	3.10039e-22	5.63154e-18
Atp8b4	Ly6c2+ Mono	0.295648	3.13732e-22	5.69862e-18
Cd86	Ly6c2+ Mono	0.283186	3.79686e-22	6.89662e-18
Rsrp1	Ly6c2+ Mono	0.321755	4.16617e-22	7.56743e-18
Evl	Ly6c2+ Mono	0.265292	4.48163e-22	8.14043e-18
Sqor	Ly6c2+ Mono	0.312758	5.87877e-22	1.06782e-17
Pim1	Ly6c2+ Mono	0.30085	6.43482e-22	1.16882e-17
Irf2bp2	Ly6c2+ Mono	0.387062	6.75497e-22	1.22697e-17
Zeb2	Ly6c2+ Mono	0.342857	7.42187e-22	1.34811e-17
Soat1	Ly6c2+ Mono	0.319537	1.36961e-21	2.48776e-17
Cox7a2l	Ly6c2+ Mono	0.28849	1.76051e-21	3.1978e-17
Dr1	Ly6c2+ Mono	0.309866	2.03811e-21	3.70202e-17
Cdkn2d	Ly6c2+ Mono	0.439234	2.13944e-21	3.88608e-17
Ccr1	Ly6c2+ Mono	0.318891	3.10043e-21	5.63162e-17
Tiam1	Ly6c2+ Mono	0.319064	3.24363e-21	5.89172e-17
Tomm7	Ly6c2+ Mono	0.289864	3.4532e-21	6.27239e-17
Rassf4	Ly6c2+ Mono	0.393974	7.09459e-21	1.28866e-16
Clec4a3	Ly6c2+ Mono	0.400755	7.49288e-21	1.36101e-16
Xylt1	Ly6c2+ Mono	0.379564	8.48924e-21	1.54198e-16
Atp5md	Ly6c2+ Mono	0.304985	8.52008e-21	1.54759e-16
Clec4a2	Ly6c2+ Mono	0.250079	1.3583e-20	2.46722e-16
Cmtm7	Ly6c2+ Mono	0.260909	2.29862e-20	4.17521e-16
Cdkn1b	Ly6c2+ Mono	0.291084	3.24768e-20	5.89908e-16
Btg2	Ly6c2+ Mono	0.380456	3.46259e-20	6.28944e-16
Map4k4	Ly6c2+ Mono	0.275996	3.88761e-20	7.06146e-16
Chd7	Ly6c2+ Mono	0.436367	4.9393e-20	8.97174e-16
Agtpbp1	Ly6c2+ Mono	0.304473	5.43218e-20	9.86702e-16
Rab11fip1	Ly6c2+ Mono	0.32725	6.52125e-20	1.18452e-15
Bnip3l	Ly6c2+ Mono	0.290791	9.39993e-20	1.7074e-15
Gpat3	Ly6c2+ Mono	0.382512	1.18432e-19	2.15121e-15
Gpcpd1	Ly6c2+ Mono	0.423895	1.60979e-19	2.92402e-15
Pou2f2	Ly6c2+ Mono	0.345306	2.88697e-19	5.2439e-15
Grk5	Ly6c2+ Mono	0.26421	3.05645e-19	5.55174e-15
Frrs1	Ly6c2+ Mono	0.296761	3.1908e-19	5.79577e-15
Stk24	Ly6c2+ Mono	0.298158	3.82175e-19	6.94183e-15
Lsm5	Ly6c2+ Mono	0.307716	5.6879e-19	1.03315e-14
Mrpl52	Ly6c2+ Mono	0.27336	6.48833e-19	1.17854e-14
Ndufb5	Ly6c2+ Mono	0.282248	7.20231e-19	1.30823e-14
Plod3	Ly6c2+ Mono	0.305905	1.17e-18	2.12519e-14
Nrros	Ly6c2+ Mono	0.306464	1.20179e-18	2.18294e-14
Mxi1	Ly6c2+ Mono	0.542021	1.37811e-18	2.5032e-14
Stk4	Ly6c2+ Mono	0.31546	1.75895e-18	3.19497e-14
Rsl24d1	Ly6c2+ Mono	0.257043	3.46796e-18	6.29921e-14
Braf	Ly6c2+ Mono	0.266342	3.49046e-18	6.34006e-14
Rasa3	Ly6c2+ Mono	0.29039	3.91905e-18	7.11856e-14
H13	Ly6c2+ Mono	0.250532	4.4876e-18	8.15128e-14
Hpcal1	Ly6c2+ Mono	0.287435	5.54335e-18	1.00689e-13
Irak2	Ly6c2+ Mono	0.266287	8.19002e-18	1.48763e-13
Tnfaip6	Ly6c2+ Mono	0.40983	9.86228e-18	1.79138e-13
Degs1	Ly6c2+ Mono	0.320368	9.97828e-18	1.81246e-13
Snf8	Ly6c2+ Mono	0.256046	1.44692e-17	2.62819e-13
Ndufb3	Ly6c2+ Mono	0.264658	1.73078e-17	3.1438e-13
Myo1g	Ly6c2+ Mono	0.27716	1.94565e-17	3.53407e-13
Cisd2	Ly6c2+ Mono	0.260941	1.9983e-17	3.62971e-13
Tomm22	Ly6c2+ Mono	0.252334	2.36212e-17	4.29056e-13
Zfp36l2	Ly6c2+ Mono	0.372154	2.67238e-17	4.85411e-13
Filip1l	Ly6c2+ Mono	0.300702	7.32048e-17	1.32969e-12
Atxn7l3b	Ly6c2+ Mono	0.298194	7.41106e-17	1.34614e-12
Lyst	Ly6c2+ Mono	0.291856	7.91949e-17	1.4385e-12
Rassf3	Ly6c2+ Mono	0.274218	9.36829e-17	1.70166e-12
Pold4	Ly6c2+ Mono	0.270944	9.99726e-17	1.8159e-12
Traf1	Ly6c2+ Mono	0.368037	1.05436e-16	1.91515e-12
Nsf	Ly6c2+ Mono	0.350087	1.25872e-16	2.28633e-12
Arhgap30	Ly6c2+ Mono	0.250426	1.43868e-16	2.61321e-12
Epsti1	Ly6c2+ Mono	0.264117	1.68537e-16	3.0613e-12
Higd2a	Ly6c2+ Mono	0.256858	1.69536e-16	3.07945e-12
Pmaip1	Ly6c2+ Mono	0.298167	1.74661e-16	3.17254e-12
Fbxo28	Ly6c2+ Mono	0.270078	1.82147e-16	3.30852e-12
Smim3	Ly6c2+ Mono	0.264394	1.89717e-16	3.44602e-12
Uvrag	Ly6c2+ Mono	0.28078	2.88499e-16	5.24029e-12
Spcs2	Ly6c2+ Mono	0.264142	5.68017e-16	1.03175e-11
Dnajc15	Ly6c2+ Mono	0.263853	7.92965e-16	1.44034e-11
Nuak2	Ly6c2+ Mono	0.285959	8.08345e-16	1.46828e-11
Hspa1a	Ly6c2+ Mono	0.294731	1.37244e-15	2.49291e-11
Crtc3	Ly6c2+ Mono	0.331403	1.37899e-15	2.5048e-11
Nfam1	Ly6c2+ Mono	0.321907	1.81268e-15	3.29256e-11
Nadk	Ly6c2+ Mono	0.265778	2.06297e-15	3.74719e-11
Slk	Ly6c2+ Mono	0.294257	2.90783e-15	5.28178e-11
Polb	Ly6c2+ Mono	0.258882	5.88769e-15	1.06944e-10
Stk17b	Ly6c2+ Mono	0.300382	7.09676e-15	1.28906e-10
Clec4a1	Ly6c2+ Mono	0.284133	7.18973e-15	1.30594e-10
Ndufs8	Ly6c2+ Mono	0.251066	7.78665e-15	1.41437e-10
Echs1	Ly6c2+ Mono	0.269204	1.23516e-14	2.24354e-10
Gyg	Ly6c2+ Mono	0.34938	1.24655e-14	2.26423e-10
Id1	Ly6c2+ Mono	0.339323	1.41901e-14	2.57749e-10
Thbd	Ly6c2+ Mono	0.328333	1.58577e-14	2.8804e-10
Lnpep	Ly6c2+ Mono	0.254813	1.82107e-14	3.30778e-10
Atp11b	Ly6c2+ Mono	0.276124	2.89517e-14	5.25878e-10
Fes	Ly6c2+ Mono	0.264793	3.56323e-14	6.47225e-10
Gk	Ly6c2+ Mono	0.282157	6.16002e-14	1.11891e-09
2024-03-01	Ly6c2+ Mono	0.257867	6.62105e-14	1.20265e-09
Tent5a	Ly6c2+ Mono	0.436139	7.5694e-14	1.37491e-09
Sla	Ly6c2+ Mono	0.272646	1.20249e-13	2.1842e-09
Klf3	Ly6c2+ Mono	0.301881	1.38263e-13	2.51141e-09
Pak1ip1	Ly6c2+ Mono	0.252996	1.77495e-13	3.22401e-09
Pcgf5	Ly6c2+ Mono	0.271626	1.85531e-13	3.36998e-09
Sp3	Ly6c2+ Mono	0.27184	1.87605e-13	3.40766e-09
Il6ra	Ly6c2+ Mono	0.282453	2.0206e-13	3.67022e-09
Bcl3	Ly6c2+ Mono	0.307314	2.0287e-13	3.68493e-09
Esyt1	Ly6c2+ Mono	0.252488	2.19187e-13	3.98132e-09
Pxk	Ly6c2+ Mono	0.276862	3.62335e-13	6.58145e-09
Trim25	Ly6c2+ Mono	0.304108	4.71321e-13	8.56108e-09
Asap1	Ly6c2+ Mono	0.288085	4.82624e-13	8.76639e-09
Apbb1ip	Ly6c2+ Mono	0.257482	7.21127e-13	1.30985e-08
Cmip	Ly6c2+ Mono	0.257466	1.20721e-12	2.19277e-08
Pik3cd	Ly6c2+ Mono	0.25719	2.5746e-12	4.67651e-08
Crem	Ly6c2+ Mono	0.31829	4.25842e-12	7.735e-08
Rbpms	Ly6c2+ Mono	0.253937	4.78142e-12	8.68497e-08
Bcl2l11	Ly6c2+ Mono	0.282411	9.81519e-12	1.78283e-07
Arglu1	Ly6c2+ Mono	0.260724	1.75336e-11	3.1848e-07
Uba52	Ly6c2+ Mono	0.357506	2.35472e-11	4.27711e-07
Wbp11	Ly6c2+ Mono	0.250768	2.57326e-11	4.67407e-07
Tet2	Ly6c2+ Mono	0.255757	4.58441e-11	8.32711e-07
Cyth1	Ly6c2+ Mono	0.262662	5.68388e-11	1.03242e-06
Cebpz	Ly6c2+ Mono	0.283161	6.13134e-11	1.1137e-06
Sat1	Ly6c2+ Mono	0.300987	7.64186e-11	1.38807e-06
Map3k1	Ly6c2+ Mono	0.275375	1.0762e-10	1.9548e-06
Slc7a11	Ly6c2+ Mono	0.32503	2.23399e-10	4.05782e-06
Arid3a	Ly6c2+ Mono	0.269012	3.83501e-10	6.96591e-06
Lmo4	Ly6c2+ Mono	0.254187	5.77122e-10	1.04828e-05
Prdm1	Ly6c2+ Mono	0.266653	6.77246e-10	1.23015e-05
Arg2	Ly6c2+ Mono	0.360019	8.35412e-10	1.51744e-05
Spata13	Ly6c2+ Mono	0.257297	8.95885e-10	1.62729e-05
Slc2a1	Ly6c2+ Mono	0.300984	3.46901e-09	6.3011e-05
Cycs	Ly6c2+ Mono	0.257516	7.06782e-09	0.00012838
Rgs2	Ly6c2+ Mono	0.399405	1.16334e-08	0.00021131
Tm2d2	Ly6c2+ Mono	0.267983	1.19332e-08	0.000216755
Nfkbie	Ly6c2+ Mono	0.275797	1.56612e-08	0.000284469
Gm34084	Ly6c2+ Mono	0.259524	2.55097e-08	0.000463359
Rraga	Ly6c2+ Mono	0.274263	4.0079e-08	0.000727994
Ccdc71l	Ly6c2+ Mono	0.262903	4.17146e-08	0.000757704
Hspa1b	Ly6c2+ Mono	0.51638	1.25691e-06	0.0228305
Nr4a1	Ly6c2+ Mono	0.35257	6.91464e-06	0.125597
Gadd45a	Ly6c2+ Mono	0.264157	0.00373359	1
S100a8	S100a8+ Mono	4.92343	0	0
S100a9	S100a8+ Mono	4.8699	0	0
Retnlg	S100a8+ Mono	4.44897	0	0
Lcn2	S100a8+ Mono	3.7819	0	0
G0s2	S100a8+ Mono	3.29095	0	0
Hdc	S100a8+ Mono	2.98462	0	0
Il1r2	S100a8+ Mono	2.94194	0	0
Wfdc21	S100a8+ Mono	2.85142	0	0
Acod1	S100a8+ Mono	2.7659	0	0
Mmp9	S100a8+ Mono	2.75774	0	0
Mmp8	S100a8+ Mono	2.47696	0	0
Mxd1	S100a8+ Mono	2.44909	0	0
Pglyrp1	S100a8+ Mono	2.29042	0	0
Hcar2	S100a8+ Mono	2.11647	0	0
Cstdc4	S100a8+ Mono	2.01239	0	0
Sorl1	S100a8+ Mono	2.00358	0	0
Lmnb1	S100a8+ Mono	1.93912	0	0
Slc7a11	S100a8+ Mono	1.89547	0	0
Csf3r	S100a8+ Mono	1.89409	0	0
Trem1	S100a8+ Mono	1.89237	0	0
Msrb1	S100a8+ Mono	1.86018	0	0
Grina	S100a8+ Mono	1.85714	0	0
Cxcr2	S100a8+ Mono	1.85392	0	0
Asprv1	S100a8+ Mono	1.81284	0	0
Ifitm6	S100a8+ Mono	1.81209	0	0
Slpi	S100a8+ Mono	1.76251	0	0
Samsn1	S100a8+ Mono	1.70119	0	0
Mcemp1	S100a8+ Mono	1.6997	0	0
Hp	S100a8+ Mono	1.6591	0	0
Slc16a3	S100a8+ Mono	1.63678	0	0
Cd24a	S100a8+ Mono	1.55743	0	0
Rdh12	S100a8+ Mono	1.51355	0	0
Cyp4f18	S100a8+ Mono	1.48816	0	0
Stx11	S100a8+ Mono	1.48669	0	0
Lyst	S100a8+ Mono	1.47947	0	0
Slc2a3	S100a8+ Mono	1.45916	0	0
Sgms2	S100a8+ Mono	1.43459	0	0
Nudt4	S100a8+ Mono	1.43004	0	0
Sh2d3c	S100a8+ Mono	1.41573	0	0
Dgat1	S100a8+ Mono	1.40873	0	0
Stfa2l1	S100a8+ Mono	1.39878	0	0
Mirt1	S100a8+ Mono	1.3576	0	0
Sell	S100a8+ Mono	1.35146	0	0
Trem3	S100a8+ Mono	1.29249	0	0
Mirt2	S100a8+ Mono	1.28988	0	0
Il1f9	S100a8+ Mono	1.28336	0	0
Fpr2	S100a8+ Mono	1.23747	0	0
Pygl	S100a8+ Mono	1.22421	0	0
Ly6g	S100a8+ Mono	1.2076	0	0
Cd300lf	S100a8+ Mono	1.19449	0	0
Cd177	S100a8+ Mono	1.14828	0	0
Slc27a4	S100a8+ Mono	1.11129	0	0
Chil1	S100a8+ Mono	1.08556	0	0
Ltb	S100a8+ Mono	1.05287	0	0
Fpr1	S100a8+ Mono	1.04429	0	0
Csf1	S100a8+ Mono	1.02761	0	0
H2-Q10	S100a8+ Mono	0.999927	0	0
Pilra	S100a8+ Mono	0.969128	0	0
Slfn4	S100a8+ Mono	0.926972	0	0
2310001H17Rik	S100a8+ Mono	0.914239	0	0
Rflnb	S100a8+ Mono	0.90931	0	0
Jaml	S100a8+ Mono	0.892426	0	0
Trpm2	S100a8+ Mono	0.858953	0	0
Il18rap	S100a8+ Mono	0.836992	0	0
Slc22a15	S100a8+ Mono	0.830153	0	0
Dhrs9	S100a8+ Mono	0.819895	0	0
Slfn1	S100a8+ Mono	0.800721	0	0
Nfe2	S100a8+ Mono	0.786714	0	0
Padi4	S100a8+ Mono	0.754132	0	0
Ptgs2os2	S100a8+ Mono	0.726282	0	0
Pi16	S100a8+ Mono	0.683114	0	0
Krt83	S100a8+ Mono	0.680777	0	0
F5	S100a8+ Mono	0.68021	0	0
Gm39321	S100a8+ Mono	0.68004	0	0
Mmp25	S100a8+ Mono	0.662938	0	0
4833407H14Rik	S100a8+ Mono	0.650691	0	0
Mrgpra2b	S100a8+ Mono	0.595528	0	0
Cd3d	S100a8+ Mono	0.582576	0	0
Mapk13	S100a8+ Mono	0.563846	0	0
Rab44	S100a8+ Mono	0.548609	0	0
9830107B12Rik	S100a8+ Mono	0.541016	0	0
Crispld2	S100a8+ Mono	0.529837	0	0
Hsd11b1	S100a8+ Mono	0.523527	0	0
Gm16556	S100a8+ Mono	0.490891	0	0
Ceacam10	S100a8+ Mono	0.445548	0	0
Ankrd22	S100a8+ Mono	0.422687	0	0
1700047M11Rik	S100a8+ Mono	0.364312	0	0
Lrg1	S100a8+ Mono	0.822464	7.63715e-302	1.38721e-297
Bmx	S100a8+ Mono	0.416919	1.30667e-301	2.37344e-297
Pram1	S100a8+ Mono	0.379193	3.4513e-298	6.26893e-294
Ripor2	S100a8+ Mono	0.6303	4.15225e-298	7.54214e-294
Rnf144a	S100a8+ Mono	0.481183	5.11943e-293	9.29894e-289
S100a11	S100a8+ Mono	1.39203	3.56033e-290	6.46698e-286
Itgal	S100a8+ Mono	0.996302	1.20206e-287	2.18342e-283
Thbs1	S100a8+ Mono	1.70251	2.3231e-286	4.21967e-282
Adgrg3	S100a8+ Mono	0.390316	1.61905e-285	2.94084e-281
Tacstd2	S100a8+ Mono	0.353067	1.66988e-281	3.03317e-277
St3gal5	S100a8+ Mono	0.490008	3.03691e-275	5.51624e-271
Dennd3	S100a8+ Mono	0.365127	2.54132e-273	4.61606e-269
Vasp	S100a8+ Mono	1.26351	5.10467e-272	9.27212e-268
Ipcef1	S100a8+ Mono	0.416389	5.0896e-270	9.24475e-266
Sema4d	S100a8+ Mono	1.12535	5.05532e-266	9.18248e-262
Gcnt2	S100a8+ Mono	0.917071	1.333e-261	2.42127e-257
Sp140	S100a8+ Mono	1.1068	1.23593e-259	2.24494e-255
Adam8	S100a8+ Mono	1.32286	2.83773e-254	5.15446e-250
Ppp1r3b	S100a8+ Mono	0.587537	6.36182e-254	1.15556e-249
Arg2	S100a8+ Mono	1.19055	2.19405e-253	3.98527e-249
Ifitm1	S100a8+ Mono	0.780285	3.29394e-252	5.98311e-248
Srgn	S100a8+ Mono	1.16563	4.00956e-252	7.28297e-248
Cyfip2	S100a8+ Mono	0.702737	4.24405e-252	7.70889e-248
Ngp	S100a8+ Mono	4.46566	1.94297e-251	3.5292e-247
Stk17b	S100a8+ Mono	1.35025	5.08163e-250	9.23028e-246
Prdx5	S100a8+ Mono	1.29399	1.21328e-248	2.20381e-244
B230208H11Rik	S100a8+ Mono	0.355914	1.70049e-248	3.08878e-244
Klra17	S100a8+ Mono	0.299226	1.75653e-244	3.19056e-240
Lbr	S100a8+ Mono	0.911931	3.9618e-244	7.19621e-240
Il1b	S100a8+ Mono	1.19898	1.1423e-243	2.07488e-239
Selenon	S100a8+ Mono	1.01079	3.94117e-243	7.15874e-239
Glrx	S100a8+ Mono	1.2633	1.74988e-242	3.17848e-238
Ets2	S100a8+ Mono	1.28225	1.90215e-242	3.45506e-238
Gm26740	S100a8+ Mono	0.758447	3.24776e-241	5.89922e-237
4732465J04Rik	S100a8+ Mono	0.287294	1.2198e-240	2.21564e-236
Rac2	S100a8+ Mono	1.15579	6.81532e-240	1.23793e-235
F630028O10Rik	S100a8+ Mono	0.787983	9.9302e-238	1.80372e-233
Acta2	S100a8+ Mono	0.4669	3.11597e-237	5.65985e-233
Ccr1	S100a8+ Mono	1.2765	3.9091e-237	7.10048e-233
Trim30b	S100a8+ Mono	0.529304	6.11392e-235	1.11053e-230
A530064D06Rik	S100a8+ Mono	0.591932	5.4757e-233	9.94606e-229
Fbxl5	S100a8+ Mono	1.35648	2.40622e-232	4.37066e-228
Slc40a1	S100a8+ Mono	0.586407	4.91414e-232	8.92604e-228
Plk3	S100a8+ Mono	1.25237	9.09216e-232	1.6515e-227
Tpd52	S100a8+ Mono	1.12733	1.74015e-231	3.16081e-227
Lcp1	S100a8+ Mono	0.933797	2.52771e-231	4.59132e-227
Cstdc5	S100a8+ Mono	0.816867	5.36993e-229	9.75394e-225
Igf1r	S100a8+ Mono	0.902631	2.88838e-228	5.24645e-224
Gadd45a	S100a8+ Mono	1.07102	1.20228e-226	2.18382e-222
Pilrb2	S100a8+ Mono	0.527681	1.4824e-224	2.69264e-220
Aqp9	S100a8+ Mono	0.274445	2.7865e-223	5.06141e-219
Ltf	S100a8+ Mono	3.38548	7.23432e-222	1.31404e-217
Nlrp12	S100a8+ Mono	0.298028	2.60243e-221	4.72706e-217
Taldo1	S100a8+ Mono	1.00629	1.7375e-220	3.156e-216
Ncf2	S100a8+ Mono	0.977185	1.91558e-220	3.47945e-216
Itgb2l	S100a8+ Mono	0.268047	7.67457e-220	1.39401e-215
Abtb1	S100a8+ Mono	0.580264	1.9457e-218	3.53417e-214
Ndel1	S100a8+ Mono	1.04019	8.16756e-217	1.48356e-212
Txnip	S100a8+ Mono	1.2622	1.85057e-214	3.36138e-210
Gda	S100a8+ Mono	1.09465	3.41206e-214	6.19767e-210
Themis2	S100a8+ Mono	0.728235	3.35067e-213	6.08615e-209
Hmgb2	S100a8+ Mono	1.1483	5.67905e-213	1.03154e-208
Ccpg1	S100a8+ Mono	0.950854	6.47728e-212	1.17653e-207
Arap3	S100a8+ Mono	0.54045	1.03875e-211	1.88679e-207
St3gal6	S100a8+ Mono	0.625772	1.10548e-211	2.008e-207
Litaf	S100a8+ Mono	0.937988	8.13888e-209	1.47835e-204
Clec4e	S100a8+ Mono	1.14272	2.93989e-208	5.34001e-204
Retreg1	S100a8+ Mono	0.936927	3.92938e-207	7.13733e-203
Gm31814	S100a8+ Mono	0.311463	4.92389e-207	8.94375e-203
Amer2	S100a8+ Mono	0.253493	1.31928e-205	2.39635e-201
Tbc1d10c	S100a8+ Mono	0.293947	7.94411e-205	1.44297e-200
Btg1	S100a8+ Mono	0.963113	2.34444e-204	4.25845e-200
Pag1	S100a8+ Mono	0.799683	9.53188e-204	1.73137e-199
5830428M24Rik	S100a8+ Mono	0.305873	1.46736e-202	2.66531e-198
Syne1	S100a8+ Mono	1.14069	1.76309e-202	3.20248e-198
Btg2	S100a8+ Mono	1.21358	7.77648e-202	1.41252e-197
Trib1	S100a8+ Mono	1.05434	6.3904e-201	1.16075e-196
B430306N03Rik	S100a8+ Mono	0.500189	1.38838e-200	2.52186e-196
Clec4d	S100a8+ Mono	1.22432	1.21746e-198	2.2114e-194
AA467197	S100a8+ Mono	0.661676	3.23861e-198	5.8826e-194
Actg1	S100a8+ Mono	0.751791	4.99827e-198	9.07885e-194
4932438A13Rik	S100a8+ Mono	1.00929	2.04201e-196	3.70911e-192
Cdk2ap2	S100a8+ Mono	1.0652	2.48716e-196	4.51767e-192
C3	S100a8+ Mono	0.845041	9.70206e-196	1.76228e-191
Rasip1	S100a8+ Mono	0.277277	2.78846e-195	5.06496e-191
Map4k2	S100a8+ Mono	0.488062	1.70016e-194	3.08817e-190
Acap1	S100a8+ Mono	0.257543	2.06293e-193	3.7471e-189
Lst1	S100a8+ Mono	1.14789	7.79152e-193	1.41525e-188
A530032D15Rik	S100a8+ Mono	0.524857	2.57111e-192	4.67017e-188
Snx18	S100a8+ Mono	0.9747	3.24879e-191	5.9011e-187
Ccl6	S100a8+ Mono	1.01287	7.05516e-191	1.2815e-186
Tyrobp	S100a8+ Mono	0.661926	1.48066e-187	2.68946e-183
Ptprc	S100a8+ Mono	0.845896	2.41685e-187	4.38996e-183
Coro1a	S100a8+ Mono	0.901544	5.75852e-187	1.04598e-182
Actn1	S100a8+ Mono	0.866827	2.6584e-186	4.82872e-182
Klra2	S100a8+ Mono	0.554541	1.09351e-184	1.98626e-180
Gpr141	S100a8+ Mono	0.692814	2.34382e-181	4.25731e-177
Rps6ka2	S100a8+ Mono	0.301978	6.89059e-180	1.25161e-175
Hcst	S100a8+ Mono	0.770868	2.57722e-179	4.68127e-175
Rin3	S100a8+ Mono	0.646165	4.01772e-179	7.29779e-175
Rnf11	S100a8+ Mono	0.842544	1.22331e-178	2.22203e-174
Cd52	S100a8+ Mono	1.02967	1.46638e-177	2.66353e-173
Ly6c2	S100a8+ Mono	0.579143	1.16156e-176	2.10986e-172
Ogfrl1	S100a8+ Mono	0.835769	1.27823e-176	2.32178e-172
Rnf125	S100a8+ Mono	0.291712	1.10012e-175	1.99826e-171
Gmfg	S100a8+ Mono	0.876509	1.73526e-175	3.15192e-171
Tarm1	S100a8+ Mono	0.39398	2.32444e-175	4.22211e-171
Limd2	S100a8+ Mono	0.845599	1.22504e-174	2.22517e-170
Dgat2	S100a8+ Mono	0.544823	2.3237e-174	4.22077e-170
Rab7	S100a8+ Mono	0.93136	2.6643e-173	4.83943e-169
Plbd1	S100a8+ Mono	0.736785	7.07884e-172	1.2858e-167
Svil	S100a8+ Mono	0.747566	1.06643e-170	1.93706e-166
Nedd9	S100a8+ Mono	0.761847	1.24087e-169	2.25391e-165
Tmem154	S100a8+ Mono	0.335475	3.15521e-168	5.73112e-164
Msra	S100a8+ Mono	0.692099	9.70588e-168	1.76298e-163
Adpgk	S100a8+ Mono	1.03204	1.95909e-167	3.55849e-163
Il16	S100a8+ Mono	0.474946	2.68073e-167	4.86928e-163
Osgin1	S100a8+ Mono	0.595679	3.18184e-167	5.7795e-163
Neurl3	S100a8+ Mono	0.947412	7.18472e-166	1.30503e-161
Lsp1	S100a8+ Mono	0.917535	1.08282e-165	1.96683e-161
Antxr2	S100a8+ Mono	0.947222	1.08442e-164	1.96975e-160
Gm3728	S100a8+ Mono	0.328217	1.62736e-164	2.95593e-160
Mpp7	S100a8+ Mono	1.00486	2.0703e-163	3.76049e-159
Sephs2	S100a8+ Mono	0.787924	4.62296e-163	8.39714e-159
Ppp1r3d	S100a8+ Mono	0.284073	2.49346e-162	4.52913e-158
Rab27a	S100a8+ Mono	0.326413	5.70887e-162	1.03696e-157
Resf1	S100a8+ Mono	1.10319	2.67415e-161	4.85733e-157
Tmcc1	S100a8+ Mono	0.972152	3.32723e-161	6.04358e-157
Rab11fip1	S100a8+ Mono	0.78198	1.23327e-160	2.24011e-156
4930581F22Rik	S100a8+ Mono	0.342415	1.55078e-159	2.81683e-155
Camp	S100a8+ Mono	4.37355	4.97339e-159	9.03367e-155
Rnf149	S100a8+ Mono	0.987158	2.39506e-158	4.35038e-154
Dhrs7	S100a8+ Mono	0.801792	2.73432e-158	4.96662e-154
Plek	S100a8+ Mono	0.897679	3.50045e-158	6.35821e-154
Cd33	S100a8+ Mono	0.851158	8.81419e-158	1.60101e-153
Tirap	S100a8+ Mono	0.505654	4.59472e-157	8.34585e-153
Nt5e	S100a8+ Mono	0.732436	2.13678e-156	3.88125e-152
Iqsec1	S100a8+ Mono	0.779183	5.58476e-156	1.01442e-151
Entpd1	S100a8+ Mono	0.926417	6.05994e-156	1.10073e-151
Cnn2	S100a8+ Mono	0.80406	2.73135e-155	4.96122e-151
Hmgn2	S100a8+ Mono	0.68047	1.07174e-153	1.9467e-149
Ralgapa1	S100a8+ Mono	0.708461	1.4278e-151	2.59346e-147
Treml4	S100a8+ Mono	0.35107	5.08671e-151	9.2395e-147
Ppp2r5a	S100a8+ Mono	0.80829	2.10382e-150	3.82138e-146
Olfm4	S100a8+ Mono	1.09317	8.16493e-149	1.48308e-144
Adipor1	S100a8+ Mono	0.7693	6.91956e-147	1.25687e-142
Ncf1	S100a8+ Mono	0.911848	1.04723e-146	1.9022e-142
Ccdc88c	S100a8+ Mono	0.413354	4.97055e-146	9.02851e-142
[truncated: 3,919 more rows]
