# Supplementary material for: CD206+ Trem2+ macrophage accumulation in the murine knee joint after injury is associated with protection against post-traumatic osteoarthritis in MRL/MpJ mice
Source: PLoS One. 2025 Jan 3;20(1):e0312587. doi: 10.1371/journal.pone.0312587 (PMC11698337; doi:10.1371/journal.pone.0312587)
Supplement: S5 Table — (XLSX) [file pone.0312587.s006.xlsx]

## Sheet: in
Table S5. Proportion of various mono/mac subpopulations in B6 and MRL relative to total immune cells sequenced.
Myeloid_celltypes	Timepoint	Strain	Count	Proportion	Percent
Trem2+Fcrls+ Mac	D0	B6	29	0.00931877	0.931877
Trem2+Fcrls+ Mac	D0	MRL	14	0.00952381	0.952381
Trem2+Fcrls+ Mac	D1	B6	90	0.0343643	3.43643
Trem2+Fcrls+ Mac	D1	MRL	115	0.0321678	3.21678
Trem2+Fcrls+ Mac	D3	B6	297	0.0978906	9.78906
Trem2+Fcrls+ Mac	D3	MRL	528	0.213679	21.3679
Trem2+Fcrls+ Mac	D7	B6	271	0.0750901	7.50901
Trem2+Fcrls+ Mac	D7	MRL	302	0.0873337	8.73337
Trem2+Fcrls+ Mac	2W	B6	62	0.0311558	3.11558
Trem2+Fcrls+ Mac	2W	MRL	86	0.0467645	4.67645
Trem2+Fcrls+ Mac	4W	B6	57	0.0317019	3.17019
Trem2+Fcrls+ Mac	4W	MRL	67	0.0495562	4.95562
Lyve1+Folr2+ Mac	D0	B6	44	0.0141388	1.41388
Lyve1+Folr2+ Mac	D0	MRL	47	0.0319728	3.19728
Lyve1+Folr2+ Mac	D1	B6	73	0.0278732	2.78732
Lyve1+Folr2+ Mac	D1	MRL	178	0.0497902	4.97902
Lyve1+Folr2+ Mac	D3	B6	142	0.0468029	4.68029
Lyve1+Folr2+ Mac	D3	MRL	261	0.105625	10.5625
Lyve1+Folr2+ Mac	D7	B6	196	0.0543087	5.43087
Lyve1+Folr2+ Mac	D7	MRL	305	0.0882013	8.82013
Lyve1+Folr2+ Mac	2W	B6	52	0.0261307	2.61307
Lyve1+Folr2+ Mac	2W	MRL	134	0.0728657	7.28657
Lyve1+Folr2+ Mac	4W	B6	137	0.0761958	7.61958
Lyve1+Folr2+ Mac	4W	MRL	209	0.154586	15.4586
Spp1+Cav1+ Mac	D0	B6	2	0.000642674	0.0642674
Spp1+Cav1+ Mac	D1	B6	163	0.0622375	6.22375
Spp1+Cav1+ Mac	D1	MRL	233	0.0651748	6.51748
Spp1+Cav1+ Mac	D3	B6	153	0.0504285	5.04285
Spp1+Cav1+ Mac	D3	MRL	276	0.111696	11.1696
Spp1+Cav1+ Mac	D7	B6	83	0.0229981	2.29981
Spp1+Cav1+ Mac	D7	MRL	89	0.0257374	2.57374
Spp1+Cav1+ Mac	2W	B6	10	0.00502513	0.502513
Spp1+Cav1+ Mac	2W	MRL	25	0.0135943	1.35943
Spp1+Cav1+ Mac	4W	B6	12	0.00667408	0.667408
Spp1+Cav1+ Mac	4W	MRL	12	0.00887574	0.887574
Ly6c2+ Mono	D0	B6	101	0.032455	3.2455
Ly6c2+ Mono	D0	MRL	22	0.014966	1.4966
Ly6c2+ Mono	D1	B6	149	0.0568919	5.68919
Ly6c2+ Mono	D1	MRL	135	0.0377622	3.77622
Ly6c2+ Mono	D3	B6	151	0.0497693	4.97693
Ly6c2+ Mono	D3	MRL	118	0.0477539	4.77539
Ly6c2+ Mono	D7	B6	133	0.0368523	3.68523
Ly6c2+ Mono	D7	MRL	80	0.0231348	2.31348
Ly6c2+ Mono	2W	B6	77	0.0386935	3.86935
Ly6c2+ Mono	2W	MRL	22	0.011963	1.1963
Ly6c2+ Mono	4W	B6	52	0.028921	2.8921
Ly6c2+ Mono	4W	MRL	10	0.00739645	0.739645
S100a8+ Mono	D0	B6	56	0.0179949	1.79949
S100a8+ Mono	D0	MRL	31	0.0210884	2.10884
S100a8+ Mono	D1	B6	99	0.0378007	3.78007
S100a8+ Mono	D1	MRL	207	0.0579021	5.79021
S100a8+ Mono	D3	B6	79	0.0260382	2.60382
S100a8+ Mono	D3	MRL	78	0.0315662	3.15662
S100a8+ Mono	D7	B6	78	0.0216126	2.16126
S100a8+ Mono	D7	MRL	159	0.0459803	4.59803
S100a8+ Mono	2W	B6	24	0.0120603	1.20603
S100a8+ Mono	2W	MRL	52	0.0282762	2.82762
S100a8+ Mono	4W	B6	54	0.0300334	3.00334
S100a8+ Mono	4W	MRL	58	0.0428994	4.28994
MoDC	D0	B6	30	0.0096401	0.96401
MoDC	D0	MRL	8	0.00544218	0.544218
MoDC	D1	B6	52	0.0198549	1.98549
MoDC	D1	MRL	37	0.0103497	1.03497
MoDC	D3	B6	85	0.0280158	2.80158
MoDC	D3	MRL	86	0.0348037	3.48037
MoDC	D7	B6	32	0.00886672	0.886672
MoDC	D7	MRL	32	0.0092539	0.92539
MoDC	2W	B6	10	0.00502513	0.502513
MoDC	2W	MRL	13	0.00706906	0.706906
MoDC	4W	B6	18	0.0100111	1.00111
MoDC	4W	MRL	8	0.00591716	0.591716
IfnR Mono-Mac	D0	B6	8	0.00257069	0.257069
IfnR Mono-Mac	D1	B6	28	0.0106911	1.06911
IfnR Mono-Mac	D1	MRL	53	0.0148252	1.48252
IfnR Mono-Mac	D3	B6	78	0.0257086	2.57086
IfnR Mono-Mac	D3	MRL	66	0.0267098	2.67098
IfnR Mono-Mac	D7	B6	15	0.00415628	0.415628
IfnR Mono-Mac	D7	MRL	8	0.00231348	0.231348
IfnR Mono-Mac	2W	B6	8	0.0040201	0.40201
IfnR Mono-Mac	2W	MRL	3	0.00163132	0.163132
IfnR Mono-Mac	4W	B6	4	0.00222469	0.222469
IfnR Mono-Mac	4W	MRL	1	0.000739645	0.0739645
S100a8+Cd79a+ cells	D0	B6	19	0.0061054	0.61054
S100a8+Cd79a+ cells	D0	MRL	6	0.00408163	0.408163
S100a8+Cd79a+ cells	D1	B6	23	0.00878198	0.878198
S100a8+Cd79a+ cells	D1	MRL	33	0.00923077	0.923077
S100a8+Cd79a+ cells	D3	B6	11	0.00362558	0.362558
S100a8+Cd79a+ cells	D3	MRL	4	0.00161878	0.161878
S100a8+Cd79a+ cells	D7	B6	39	0.0108063	1.08063
S100a8+Cd79a+ cells	D7	MRL	43	0.0124349	1.24349
S100a8+Cd79a+ cells	2W	B6	3	0.00150754	0.150754
S100a8+Cd79a+ cells	2W	MRL	12	0.00652529	0.652529
S100a8+Cd79a+ cells	4W	B6	12	0.00667408	0.667408
S100a8+Cd79a+ cells	4W	MRL	5	0.00369822	0.369822
DC	D0	B6	4	0.00128535	0.128535
DC	D0	MRL	1	0.000680272	0.0680272
DC	D1	B6	4	0.0015273	0.15273
DC	D1	MRL	7	0.00195804	0.195804
DC	D3	B6	6	0.00197759	0.197759
DC	D3	MRL	9	0.00364225	0.364225
DC	D7	B6	9	0.00249377	0.249377
DC	D7	MRL	9	0.00260266	0.260266
DC	2W	B6	3	0.00150754	0.150754
DC	4W	B6	3	0.00166852	0.166852
Cd300e+ Mono	D0	B6	7	0.00224936	0.224936
Cd300e+ Mono	D0	MRL	2	0.00136054	0.136054
Cd300e+ Mono	D1	B6	4	0.0015273	0.15273
Cd300e+ Mono	D1	MRL	4	0.00111888	0.111888
Cd300e+ Mono	D3	B6	4	0.00131839	0.131839
Cd300e+ Mono	D3	MRL	2	0.000809389	0.0809389
Cd300e+ Mono	D7	B6	7	0.0019396	0.19396
Cd300e+ Mono	D7	MRL	6	0.00173511	0.173511
Cd300e+ Mono	2W	B6	5	0.00251256	0.251256
Cd300e+ Mono	2W	MRL	3	0.00163132	0.163132
Cd300e+ Mono	4W	B6	2	0.00111235	0.111235
Vcam1+ Mac	D0	B6	3	0.00096401	0.096401
Vcam1+ Mac	D0	MRL	1	0.000680272	0.0680272
Vcam1+ Mac	D1	B6	2	0.00076365	0.076365
Vcam1+ Mac	D1	MRL	7	0.00195804	0.195804
Vcam1+ Mac	D3	B6	3	0.000988794	0.0988794
Vcam1+ Mac	D3	MRL	8	0.00323756	0.323756
Vcam1+ Mac	D7	B6	4	0.00110834	0.110834
Vcam1+ Mac	D7	MRL	4	0.00115674	0.115674
Vcam1+ Mac	2W	B6	1	0.000502513	0.0502513
Vcam1+ Mac	2W	MRL	1	0.000543774	0.0543774
Vcam1+ Mac	4W	MRL	1	0.000739645	0.0739645
NA	D0	B6	2809	0.902635	90.2635
NA	D0	MRL	1338	0.910204	91.0204
NA	D1	B6	1932	0.737686	73.7686
NA	D1	MRL	2566	0.717762	71.7762
NA	D3	B6	2025	0.667436	66.7436
NA	D3	MRL	1035	0.418859	41.8859
NA	D7	B6	2742	0.759767	75.9767
NA	D7	MRL	2421	0.700116	70.0116
NA	2W	B6	1735	0.871859	87.1859
NA	2W	MRL	1488	0.809135	80.9135
NA	4W	B6	1447	0.804783	80.4783
NA	4W	MRL	981	0.725592	72.5592
