# Supplementary material for: CD206+ Trem2+ macrophage accumulation in the murine knee joint after injury is associated with protection against post-traumatic osteoarthritis in MRL/MpJ mice
Source: PLoS One. 2025 Jan 3;20(1):e0312587. doi: 10.1371/journal.pone.0312587 (PMC11698337; doi:10.1371/journal.pone.0312587)
Supplement: S6 Table — (XLSX) [file pone.0312587.s007.xlsx]

## Sheet: Sheet1
Table S6. Genes differntially expressed between various macrophage subpopulations from MRL and B6 mice.
Lyve1+Folr2+ macrophages							Trem2+Fcrls+ macrophages							Spp1+Cav1+ macrophages
Gene	cluster	avg_log2FC	p_val	p_val_adj			Gene	cluster	avg_log2FC	p_val	p_val_adj			Gene	cluster	avg_log2FC	p_val	p_val_adj
Fn1	B6	2.44014	1.90449e-78	3.45931e-74			Rps18	B6	2.63883	0	0			Rps2	B6	2.9917	7.75592e-175	1.40878e-170
Rps18	B6	2.29796	1.70724e-247	3.10104e-243			Rps2	B6	2.56761	5.39515e-300	9.79974e-296			Rps18	B6	2.59788	6.12785e-172	1.11306e-167
Rps2	B6	2.17959	2.41277e-207	4.38255e-203			Rpl29	B6	2.48657	2.41093e-295	4.37922e-291			Rpl29	B6	2.50442	1.96814e-167	3.57492e-163
Rpl29	B6	2.15788	7.51617e-234	1.36524e-229			Rpl21	B6	2.47698	0	0			Rpl21	B6	2.49849	1.62822e-170	2.9575e-166
Rpl21	B6	2.03794	8.23947e-217	1.49662e-212			Odc1	B6	2.003	1.45516e-67	2.64316e-63			Ccl6	B6	2.08523	8.55139e-28	1.55327e-23
Ccl4	B6	1.65574	9.20337e-07	0.016717			Il1b	B6	1.76047	2.78651e-41	5.06141e-37			Odc1	B6	1.90588	1.16083e-44	2.10853e-40
Wfdc17	B6	1.53544	1.92704e-37	3.50027e-33			Ccl4	B6	1.57268	1.55223e-18	2.81947e-14			Wfdc17	B6	1.65553	5.09733e-48	9.2588e-44
Ctla2b	B6	1.15356	8.97661e-92	1.63051e-87			Gdf15	B6	1.55683	3.72554e-50	6.76707e-46			Chil3	B6	1.60279	4.42828e-09	8.04353e-05
Gdf15	B6	1.0802	2.39009e-26	4.34136e-22			Fn1	B6	1.45913	1.46044e-42	2.65275e-38			Pf4	B6	1.59137	1.10021e-27	1.99842e-23
Tnf	B6	1.0679	5.91348e-17	1.07412e-12			Wfdc17	B6	1.21786	7.12319e-53	1.29386e-48			C1qb	B6	1.52423	3.19694e-34	5.80692e-30
Ccl3	B6	0.910016	1.03198e-06	0.0187449			Chil3	B6	1.19921	1.43175e-21	2.60063e-17			Arg1	B6	1.37949	5.92186e-15	1.07565e-10
Odc1	B6	0.862161	1.54467e-09	2.80574e-05			Il10	B6	1.18583	3.31868e-21	6.02805e-17			Sec61b	B6	1.32856	5.1104e-78	9.28253e-74
Pf4	B6	0.849509	1.09196e-27	1.98343e-23			Rps29	B6	1.10337	1.22498e-90	2.22506e-86			Ptgs2	B6	1.19621	1.91317e-14	3.47507e-10
Cxcl10	B6	0.848721	2.53519e-11	4.60492e-07			Ptgs2	B6	1.09516	1.09934e-17	1.99684e-13			Fn1	B6	1.06315	6.46699e-28	1.17466e-23
Pid1	B6	0.845511	5.97245e-46	1.08484e-41			Ccl3	B6	1.08916	2.58033e-27	4.68692e-23			Tnf	B6	1.0544	1.38928e-22	2.52349e-18
Sec61b	B6	0.823862	3.26981e-60	5.93927e-56			H2-Eb1	B6	1.05572	1.50596e-07	0.00273542			C1qc	B6	1.02667	2.90815e-20	5.28236e-16
Trim25	B6	0.795824	1.08779e-26	1.97586e-22			Trim25	B6	1.02696	1.13658e-71	2.06449e-67			Gdf15	B6	1.0101	4.73342e-17	8.59778e-13
Lair1	B6	0.773232	9.28502e-46	1.68653e-41			Cxcl10	B6	1.02031	5.65937e-18	1.02797e-13			Il1b	B6	1.00515	4.49558e-12	8.16577e-08
Lpl	B6	0.761807	2.98559e-26	5.42303e-22			Ctla2b	B6	1.01868	2.11912e-110	3.84917e-106			Rps29	B6	0.991491	3.32042e-54	6.03121e-50
Tnfaip3	B6	0.747686	5.22123e-12	9.48385e-08			C5ar1	B6	1.00538	1.62481e-76	2.95131e-72			Thbs1	B6	0.932293	4.03763e-09	7.33395e-05
Capg	B6	0.746325	6.29176e-37	1.14283e-32			Sec61b	B6	0.981887	3.46316e-100	6.29048e-96			mt-Nd3	B6	0.915873	1.25204e-57	2.2742e-53
Ifit1	B6	0.741483	5.61503e-08	0.00101991			Tnf	B6	0.972339	2.41606e-24	4.38853e-20			Pid1	B6	0.910477	2.96957e-47	5.39393e-43
C5ar1	B6	0.700204	1.94457e-32	3.53212e-28			Mid1	B6	0.951001	3.81731e-123	6.93377e-119			Mid1	B6	0.890665	8.2949e-81	1.50669e-76
Abl2	B6	0.699405	1.95814e-27	3.55676e-23			C1qb	B6	0.946036	8.65693e-77	1.57244e-72			S100a9	B6	0.878117	7.21393e-07	0.0131034
Rpl26	B6	0.655781	3.95777e-79	7.1889e-75			Pid1	B6	0.933923	2.77539e-81	5.04121e-77			Dusp1	B6	0.864279	1.83201e-26	3.32766e-22
Fos	B6	0.655159	2.20259e-09	4.00079e-05			Fcrls	B6	0.914674	1.90359e-32	3.45767e-28			Trim25	B6	0.856023	1.29033e-33	2.34375e-29
Mid1	B6	0.651747	1.1535e-65	2.09521e-61			Slamf7	B6	0.909113	3.13238e-75	5.68965e-71			Rpl35a	B6	0.844367	7.03254e-73	1.27739e-68
Hgsnat	B6	0.649223	3.33039e-22	6.04933e-18			Rps28	B6	0.886608	1.74479e-72	3.16923e-68			Rps28	B6	0.837522	1.51454e-47	2.75101e-43
Cd9	B6	0.635208	3.18737e-17	5.78954e-13			mt-Nd3	B6	0.868138	2.76414e-85	5.02078e-81			Got1	B6	0.836564	8.31316e-29	1.51e-24
Dusp1	B6	0.623747	2.98859e-14	5.42848e-10			Cd52	B6	0.853692	1.81155e-38	3.29051e-34			Ctsl	B6	0.806743	1.38434e-11	2.51451e-07
Mamdc2	B6	0.622032	7.0119e-71	1.27364e-66			Rpl38	B6	0.82797	2.40031e-49	4.35992e-45			Tnfsf9	B6	0.805802	2.39435e-16	4.3491e-12
Ifi27l2a	B6	0.601221	2.38547e-06	0.0433297			Pf4	B6	0.820018	6.93933e-23	1.26046e-18			Fos	B6	0.794621	1.06042e-15	1.92614e-11
Ang	B6	0.572577	3.04714e-36	5.53482e-32			Rpl35a	B6	0.771935	7.03403e-103	1.27766e-98			Ccl3	B6	0.789453	3.20334e-11	5.81855e-07
Nrp1	B6	0.553233	3.00927e-17	5.46603e-13			Rpl26	B6	0.770223	3.58309e-116	6.50833e-112			Il10	B6	0.788713	2.0687e-07	0.00375759
Gda	B6	0.549457	3.4008e-19	6.17721e-15			Gpr132	B6	0.747279	9.35565e-78	1.69936e-73			Rpl38	B6	0.767635	8.63364e-37	1.56822e-32
Ifi204	B6	0.546598	1.57472e-14	2.86033e-10			Rps21	B6	0.730673	5.7069e-68	1.0366e-63			Spp1	B6	0.747847	1.61557e-13	2.93453e-09
Cd300ld	B6	0.542888	2.70004e-25	4.90435e-21			Rpl37	B6	0.729922	1.27658e-56	2.31879e-52			C5ar1	B6	0.745916	3.31017e-35	6.01259e-31
Lgals3bp	B6	0.51071	2.982e-09	5.41651e-05			Tnfsf9	B6	0.71756	1.87471e-23	3.40522e-19			Rpl26	B6	0.725303	8.81331e-60	1.60085e-55
Bst2	B6	0.498125	1.48909e-07	0.00270479			Thbs1	B6	0.706399	1.45346e-13	2.64006e-09			Tnfaip3	B6	0.720057	1.95165e-17	3.54498e-13
Zfp36	B6	0.494273	1.05282e-10	1.91234e-06			Lst1	B6	0.685589	7.73987e-32	1.40587e-27			C1qa	B6	0.718661	3.69848e-14	6.71793e-10
C1qb	B6	0.486424	2.6528e-26	4.81855e-22			Nr4a1	B6	0.679781	1.60376e-20	2.91306e-16			Rpl37	B6	0.69081	2.77892e-43	5.04763e-39
Itga6	B6	0.485023	1.58422e-36	2.87758e-32			Fosl2	B6	0.678882	1.26819e-38	2.30353e-34			Egr1	B6	0.677541	1.19002e-07	0.00216155
Tnfsf9	B6	0.477692	1.75962e-07	0.00319617			Ifi27l2a	B6	0.669882	1.69454e-13	3.07797e-09			Vegfa	B6	0.665877	5.70061e-08	0.00103546
Dennd4a	B6	0.454248	3.10582e-07	0.0056414			Lgals3bp	B6	0.669679	2.96138e-33	5.37905e-29			Phlda1	B6	0.659299	1.81649e-08	0.000329948
Mmp14	B6	0.44467	1.86384e-15	3.38549e-11			Nr4a2	B6	0.668591	1.66477e-31	3.02388e-27			Fcrls	B6	0.652258	2.62399e-10	4.76622e-06
Mbnl1	B6	0.440939	3.26043e-17	5.92225e-13			Ccl6	B6	0.665892	3.49491e-11	6.34816e-07			Areg	B6	0.64535	1.44708e-08	0.000262847
Eid1	B6	0.440353	5.82779e-09	0.000105856			Gpr65	B6	0.663394	3.08801e-59	5.60906e-55			Fosl2	B6	0.63377	2.33666e-24	4.24432e-20
Ncf1	B6	0.440154	6.96359e-11	1.26487e-06			C1qc	B6	0.655634	1.68113e-41	3.05361e-37			Ubc	B6	0.613171	6.04046e-20	1.09719e-15
Clec4d	B6	0.433023	1.76535e-06	0.0320658			Dennd4a	B6	0.649572	5.15432e-25	9.3623e-21			Nr4a1	B6	0.613144	3.60312e-16	6.54471e-12
Fblim1	B6	0.431661	5.06579e-79	9.20151e-75			Got1	B6	0.637944	1.52504e-32	2.77008e-28			Fosb	B6	0.602726	7.37902e-12	1.34033e-07
B2m	B6	0.430904	9.13139e-29	1.65862e-24			Tnfaip3	B6	0.629141	1.4678e-24	2.66612e-20			Zfp36	B6	0.577234	5.02424e-11	9.12603e-07
Lsp1	B6	0.429394	7.06792e-07	0.0128382			Isg15	B6	0.627962	3.88278e-21	7.05269e-17			Itga6	B6	0.572822	2.95422e-25	5.36604e-21
Ly86	B6	0.427478	8.18321e-07	0.014864			Nfkbiz	B6	0.613706	1.06239e-21	1.92972e-17			Nfkbiz	B6	0.569427	2.79667e-09	5.07987e-05
Cd93	B6	0.421171	1.5999e-07	0.00290607			Rpl39	B6	0.612241	4.40604e-44	8.00313e-40			Cd93	B6	0.560654	1.06062e-14	1.9265e-10
Fam102b	B6	0.418544	9.90239e-15	1.79867e-10			Dusp1	B6	0.605179	4.78547e-36	8.69232e-32			Adssl1	B6	0.560029	5.64127e-24	1.02468e-19
H2-K1	B6	0.413842	3.09484e-23	5.62146e-19			Slc7a11	B6	0.604232	1.28535e-09	2.33471e-05			Pde4b	B6	0.556521	3.16657e-16	5.75176e-12
Plod1	B6	0.413458	5.72695e-17	1.04024e-12			Id3	B6	0.602599	1.42905e-17	2.59573e-13			Rps21	B6	0.54677	9.80156e-31	1.78036e-26
Fcrls	B6	0.406311	1.53835e-06	0.0279426			Ly86	B6	0.599912	7.25426e-27	1.31766e-22			B2m	B6	0.543662	4.39612e-29	7.98512e-25
Igf2r	B6	0.404649	3.29017e-50	5.97627e-46			Rpl41	B6	0.590916	5.63011e-36	1.02265e-31			Cd9	B6	0.537424	3.3188e-09	6.02827e-05
Rgs2	B6	0.395092	1.71085e-06	0.0310759			Bst2	B6	0.588055	3.67439e-23	6.67416e-19			Ccl9	B6	0.533526	2.68107e-07	0.00486989
Cacul1	B6	0.394189	4.76778e-15	8.6602e-11			Ubc	B6	0.585213	9.26276e-38	1.68249e-33			Esyt2	B6	0.531383	1.82928e-20	3.32271e-16
Entpd1	B6	0.390932	2.56871e-08	0.00046658			H2-Q7	B6	0.579208	1.67542e-38	3.04323e-34			Rpl39	B6	0.528086	9.28506e-23	1.68654e-18
Cyfip1	B6	0.38343	1.93602e-11	3.51659e-07			Rpl37a	B6	0.575711	3.47308e-46	6.3085e-42			Apoc2	B6	0.513246	1.71105e-07	0.00310795
Ubc	B6	0.381363	2.61544e-10	4.75069e-06			B2m	B6	0.575304	9.06658e-63	1.64685e-58			Rgs2	B6	0.508911	2.10147e-06	0.0381711
Cd44	B6	0.381228	3.82565e-10	6.94891e-06			Abl2	B6	0.573421	2.3625e-26	4.29124e-22			Nr4a2	B6	0.507944	1.07903e-12	1.95995e-08
Tnfrsf1b	B6	0.376434	2.39646e-11	4.35294e-07			Itga6	B6	0.57248	1.25503e-37	2.27963e-33			Slc38a1	B6	0.507668	9.48775e-14	1.72335e-09
Adgre1	B6	0.368303	1.49399e-14	2.71368e-10			Ctla2a	B6	0.566111	1.49058e-23	2.7075e-19			Rpl41	B6	0.505715	1.43793e-24	2.61186e-20
Rnf150	B6	0.365064	4.99742e-17	9.07731e-13			Ifi204	B6	0.565473	4.80425e-30	8.72644e-26			Igf2r	B6	0.50202	4.81631e-31	8.74834e-27
mt-Nd4l	B6	0.363909	9.49339e-14	1.72438e-09			Cyp4f18	B6	0.555968	2.94519e-43	5.34965e-39			Cd52	B6	0.501512	1.34778e-07	0.00244812
Cpd	B6	0.363505	1.19185e-09	2.16488e-05			Sema4d	B6	0.553435	1.69949e-28	3.08695e-24			Osm	B6	0.500985	4.82071e-10	8.75633e-06
Cyth1	B6	0.361918	6.93593e-09	0.000125984			Nr4a3	B6	0.553205	4.93319e-25	8.96064e-21			Sec61g	B6	0.500105	1.10711e-14	2.01096e-10
AC149090.1	B6	0.361356	2.40655e-18	4.37126e-14			Glipr1	B6	0.552895	7.21186e-25	1.30996e-20			Gpr132	B6	0.498927	8.19287e-31	1.48815e-26
Itgav	B6	0.359313	1.15543e-06	0.0209873			Lair1	B6	0.552768	2.73772e-38	4.97279e-34			Tob1	B6	0.498394	1.98859e-10	3.61208e-06
Tpd52	B6	0.356296	1.08715e-11	1.97471e-07			Slc38a1	B6	0.542722	8.28719e-21	1.50529e-16			Pim1	B6	0.497128	3.4454e-18	6.25822e-14
Ggh	B6	0.349081	8.19399e-09	0.000148836			Lpcat2	B6	0.531904	2.30066e-33	4.17891e-29			Capg	B6	0.489744	1.1974e-20	2.17496e-16
Chil3	B6	0.347124	2.848e-08	0.00051731			Fblim1	B6	0.528147	3.24636e-92	5.8967e-88			Cxcl2	B6	0.484763	9.21335e-10	1.67351e-05
Tep1	B6	0.344084	4.81557e-11	8.747e-07			Sdc3	B6	0.527823	4.85809e-28	8.82423e-24			Gda	B6	0.482442	3.23518e-17	5.87639e-13
Gpr65	B6	0.344037	1.68439e-24	3.05953e-20			Pde4b	B6	0.524016	1.09724e-21	1.99303e-17			Lgals3bp	B6	0.481528	1.35381e-17	2.45907e-13
Il11ra1	B6	0.343142	2.30699e-47	4.19041e-43			Fos	B6	0.518722	1.48407e-17	2.69566e-13			Ifi204	B6	0.479846	1.08768e-13	1.97566e-09
Dlgap4	B6	0.341234	2.75239e-06	0.0499944			Adgre1	B6	0.513814	3.79661e-37	6.89617e-33			Dennd4a	B6	0.476789	5.0734e-11	9.21532e-07
Stk25	B6	0.337416	4.54122e-25	8.24868e-21			Fcgr2b	B6	0.511592	2.92747e-18	5.31746e-14			Abl2	B6	0.471513	1.4982e-12	2.72134e-08
Nfkbia	B6	0.336204	2.71696e-06	0.0493509			Atox1	B6	0.511188	1.11519e-27	2.02562e-23			Sod1	B6	0.47062	6.34748e-20	1.15296e-15
Csf1r	B6	0.335694	8.65841e-15	1.57271e-10			Skil	B6	0.508206	9.50544e-28	1.72657e-23			Rab11fip1	B6	0.463495	1.22129e-09	2.21835e-05
Adssl1	B6	0.329957	3.17301e-13	5.76345e-09			Mmp14	B6	0.506955	1.06008e-24	1.92552e-20			Ndufb1-ps	B6	0.456165	2.68704e-18	4.88073e-14
Sdc3	B6	0.32914	1.16959e-08	0.000212444			Ndufb1-ps	B6	0.50553	2.3924e-31	4.34556e-27			Maf	B6	0.450689	1.84243e-10	3.34659e-06
Saraf	B6	0.328087	1.10162e-07	0.00200097			Mxi1	B6	0.504335	3.21244e-20	5.83508e-16			Atp5md	B6	0.45048	2.04953e-17	3.72276e-13
Pttg1	B6	0.326317	6.01483e-36	1.09253e-31			Spp1	B6	0.503745	2.17846e-08	0.000395695			Mmp14	B6	0.449348	1.31103e-10	2.38135e-06
Cd276	B6	0.324112	1.0496e-16	1.90649e-12			Cd14	B6	0.50367	1.47461e-18	2.67848e-14			Btg2	B6	0.447062	3.50717e-09	6.37043e-05
Gm20559	B6	0.322183	1.70698e-21	3.10056e-17			Pik3ap1	B6	0.503375	2.11764e-27	3.84648e-23			Ndufa3	B6	0.438226	2.03402e-23	3.69459e-19
C1qc	B6	0.321144	6.76382e-13	1.22858e-08			AC149090.1	B6	0.501093	2.51678e-29	4.57147e-25			H2-K1	B6	0.433372	3.27849e-14	5.95505e-10
Pxdc1	B6	0.321061	1.74147e-07	0.00316321			Rnf149	B6	0.493593	6.82777e-19	1.2402e-14			Rpl37a	B6	0.431242	1.25937e-21	2.28752e-17
Lrrc25	B6	0.319602	3.02219e-08	0.000548951			Tgif1	B6	0.488462	6.57838e-27	1.1949e-22			Lair1	B6	0.430304	1.04773e-14	1.90309e-10
Sntb2	B6	0.319201	2.55919e-16	4.64852e-12			Bcl2a1d	B6	0.487652	7.85613e-30	1.42699e-25			Ier3	B6	0.424867	3.08903e-07	0.00561092
Ehd4	B6	0.316813	4.09871e-08	0.00074449			Cd300ld	B6	0.487502	1.5453e-29	2.80688e-25			Ets2	B6	0.422245	3.87561e-11	7.03966e-07
Sirpa	B6	0.315112	1.01862e-08	0.000185022			Cyth1	B6	0.484086	2.31864e-29	4.21157e-25			Ctla2b	B6	0.419009	5.62568e-26	1.02185e-21
H2-Q4	B6	0.314378	8.64237e-11	1.5698e-06			Plbd1	B6	0.483767	5.41503e-28	9.83585e-24			Atp5e	B6	0.418688	1.55274e-15	2.8204e-11
Mtmr6	B6	0.313419	4.77273e-09	8.66919e-05			Map4k4	B6	0.483346	4.25075e-15	7.72106e-11			Chd7	B6	0.415723	3.63758e-11	6.60731e-07
Prune2	B6	0.31245	2.38845e-10	4.33838e-06			Abca1	B6	0.483117	1.50001e-21	2.72461e-17			Cpeb4	B6	0.41526	1.56869e-11	2.84936e-07
Dst	B6	0.311286	7.58143e-07	0.0137709			Snx18	B6	0.47891	4.65632e-20	8.45774e-16			Abca1	B6	0.412957	1.80863e-10	3.2852e-06
Mef2a	B6	0.309497	4.91654e-12	8.9304e-08			Axl	B6	0.477412	1.68594e-15	3.06235e-11			Tgif1	B6	0.409825	6.6945e-15	1.21599e-10
Uvrag	B6	0.308996	1.79722e-08	0.000326446			Traf1	B6	0.47698	1.3747e-15	2.497e-11			Nfkbid	B6	0.407775	6.253e-11	1.13579e-06
Pstpip1	B6	0.307331	8.81722e-15	1.60156e-10			mt-Nd4l	B6	0.476657	3.82828e-36	6.95369e-32			Lcp1	B6	0.406743	5.54149e-11	1.00656e-06
Mctp1	B6	0.307258	6.68814e-09	0.000121483			Cited2	B6	0.475037	1.17228e-11	2.12933e-07			Map4k4	B6	0.404287	4.35143e-08	0.000790394
Dnajb14	B6	0.306442	2.75287e-07	0.00500031			Rapgef2	B6	0.466649	1.59384e-15	2.89505e-11			Mpp7	B6	0.400023	5.56592e-07	0.0101099
Ifih1	B6	0.305546	1.09319e-08	0.000198567			Gm6377	B6	0.464837	1.49943e-19	2.72356e-15			Tomm7	B6	0.392948	1.08902e-15	1.97809e-11
Tob1	B6	0.298679	4.93937e-07	0.00897187			Kctd12	B6	0.464636	2.0678e-09	3.75596e-05			Gpr65	B6	0.386031	8.93563e-23	1.62307e-18
Sppl2a	B6	0.297302	1.09909e-06	0.019964			Bcl2a1b	B6	0.459731	1.02381e-12	1.85965e-08			Pitpnc1	B6	0.385225	1.97373e-08	0.000358509
Tkt	B6	0.29698	5.09135e-07	0.00924792			Rpl35	B6	0.457611	2.12002e-27	3.8508e-23			Jdp2	B6	0.385064	1.33901e-08	0.000243218
Crybg3	B6	0.289513	3.34007e-08	0.00060669			Cd9	B6	0.453582	7.57462e-14	1.37585e-09			Cfp	B6	0.383797	1.66142e-08	0.000301781
Sod1	B6	0.288364	5.13407e-08	0.000932552			Entpd1	B6	0.452003	9.91205e-19	1.80042e-14			Rpl34	B6	0.380335	1.28999e-20	2.34314e-16
Tmed5	B6	0.286515	1.75359e-06	0.0318522			Rpl27	B6	0.450995	1.58738e-43	2.88332e-39			Smchd1	B6	0.380238	2.59198e-09	4.70807e-05
Hbb-bs	B6	0.283559	3.76248e-10	6.83416e-06			Atp5md	B6	0.450163	5.67684e-26	1.03114e-21			Csrnp1	B6	0.377659	1.23058e-08	0.000223523
Ddx3x	B6	0.280428	5.32046e-09	9.66409e-05			Cd83	B6	0.448273	2.65941e-13	4.83056e-09			Snx18	B6	0.37656	2.00809e-10	3.6475e-06
Stard3nl	B6	0.279265	8.17299e-08	0.00148454			Ifih1	B6	0.447979	3.56068e-15	6.46763e-11			Plbd1	B6	0.376404	8.6245e-15	1.56655e-10
Wnk1	B6	0.277026	3.83463e-08	0.000696522			Rps27	B6	0.445221	2.22345e-26	4.03868e-22			Man2a1	B6	0.374772	1.63075e-11	2.96209e-07
Dhx40	B6	0.27677	2.99794e-10	5.44546e-06			Rpl36	B6	0.445124	3.93557e-31	7.14857e-27			Nfkbia	B6	0.374174	9.70093e-09	0.000176208
Iqgap1	B6	0.271362	9.38912e-12	1.70544e-07			Igf2r	B6	0.443967	4.62116e-49	8.39387e-45			Rpl35	B6	0.372775	4.78597e-11	8.69324e-07
Serinc1	B6	0.271148	1.91647e-06	0.0348108			Oasl2	B6	0.443522	9.26433e-37	1.68277e-32			Pik3ap1	B6	0.369226	2.841e-10	5.16039e-06
Cd40	B6	0.270852	1.87511e-06	0.0340596			Marcks	B6	0.443506	2.61323e-12	4.74668e-08			Ncapg2	B6	0.365071	4.4497e-34	8.08243e-30
Rp9	B6	0.270808	4.55258e-10	8.26931e-06			Lsp1	B6	0.443384	7.51338e-15	1.36473e-10			Mxi1	B6	0.364367	1.98592e-08	0.000360723
Pilra	B6	0.269418	1.86232e-18	3.38273e-14			Dock10	B6	0.441599	2.60379e-18	4.72953e-14			App	B6	0.353598	1.56753e-12	2.84725e-08
Naaa	B6	0.269017	5.74453e-11	1.04344e-06			Zfp36	B6	0.439887	2.98698e-19	5.42554e-15			Pycard	B6	0.347609	2.91588e-10	5.29641e-06
Ddx6	B6	0.266906	1.05126e-07	0.00190951			Rab11fip1	B6	0.439356	1.16754e-13	2.12071e-09			AC149090.1	B6	0.346257	6.88142e-24	1.24994e-19
Csde1	B6	0.266886	1.04631e-08	0.000190052			Lpl	B6	0.435583	5.33534e-08	0.000969112			Itgam	B6	0.344113	3.83798e-07	0.0069713
Lsm4	B6	0.266588	8.87041e-07	0.0161122			Capg	B6	0.433879	3.82001e-16	6.93867e-12			Entpd1	B6	0.34173	1.11013e-07	0.00201644
Cd180	B6	0.263138	2.0979e-09	3.81063e-05			Atp5e	B6	0.433489	3.37311e-27	6.12691e-23			Mt1	B6	0.340114	1.16625e-10	2.11837e-06
Dennd1b	B6	0.262672	2.28539e-06	0.0415118			Ly6e	B6	0.43292	1.98393e-12	3.6036e-08			Ctsh	B6	0.337252	2.78985e-10	5.06748e-06
Iqgap2	B6	0.261767	3.65314e-08	0.000663557			Fcgr4	B6	0.429025	3.87057e-34	7.0305e-30			mt-Nd4l	B6	0.337161	3.3577e-12	6.09893e-08
Mtus1	B6	0.25922	2.32434e-08	0.000422192			Chd7	B6	0.428734	1.95883e-18	3.55802e-14			Serpine1	B6	0.337051	8.57737e-07	0.0155799
Ceacam1	B6	0.257996	2.10024e-18	3.81488e-14			Tnfaip2	B6	0.428327	8.5488e-11	1.5528e-06			Gcsh	B6	0.335923	6.63479e-09	0.000120514
Fth1	B6	0.257391	4.97091e-07	0.00902917			Ets2	B6	0.427776	2.20022e-18	3.99649e-14			Hmgb1	B6	0.334442	1.75435e-14	3.1866e-10
Glb1	B6	0.256186	2.99115e-11	5.43312e-07			Mbnl1	B6	0.423781	3.66674e-25	6.66026e-21			Tapbp	B6	0.327037	2.2035e-11	4.00244e-07
Lcp1	B6	0.254808	1.70221e-07	0.00309189			Ncapg2	B6	0.423294	8.84567e-64	1.60673e-59			Rpl27	B6	0.326569	1.8555e-16	3.37033e-12
Gab2	B6	0.254488	2.1065e-09	3.82624e-05			Fosb	B6	0.419902	1.15151e-11	2.0916e-07			Etv6	B6	0.323824	1.32815e-13	2.41246e-09
Naga	B6	0.252565	7.46037e-15	1.3551e-10			Cyfip1	B6	0.419389	3.10027e-18	5.63134e-14			Rplp2	B6	0.323794	8.73757e-15	1.58709e-10
Sh3bgrl3	B6	0.250073	3.12279e-11	5.67223e-07			Pim1	B6	0.418767	1.74197e-21	3.16412e-17			Cd14	B6	0.322605	2.45102e-07	0.00445204
Hal	MRL	2.60565	3.40286e-188	6.18095e-184			Dusp2	B6	0.417287	1.31695e-07	0.0023921			Cd300ld	B6	0.321259	5.07824e-11	9.22411e-07
Lyz1	MRL	1.97853	2.31523e-42	4.20539e-38			Nrros	B6	0.414928	3.96861e-18	7.20858e-14			Rpl30	B6	0.321218	4.35606e-16	7.91235e-12
Gm10260	MRL	1.87399	1.3369e-236	2.42835e-232			Rplp2	B6	0.414697	4.03022e-41	7.32049e-37			Irs2	B6	0.320573	9.26466e-09	0.000168283
Ifi202b	MRL	1.1047	2.12585e-145	3.86139e-141			Rpl31	B6	0.413556	1.88611e-29	3.42594e-25			Junb	B6	0.318394	2.09455e-07	0.00380453
Cavin1	MRL	0.993922	1.99566e-87	3.62493e-83			H2-K1	B6	0.413299	7.56557e-29	1.37421e-24			Cacul1	B6	0.316806	1.28918e-14	2.34167e-10
Gm10320	MRL	0.868137	3.52589e-143	6.40442e-139			Nfkbid	B6	0.412735	5.44931e-15	9.89813e-11			Rpl22	B6	0.314672	6.74744e-10	1.2256e-05
Cxcl1	MRL	0.854209	4.13466e-14	7.5102e-10			Rel	B6	0.411866	7.31641e-13	1.32895e-08			Cd84	B6	0.314238	2.13887e-07	0.00388504
Sparc	MRL	0.847605	1.87056e-22	3.39769e-18			Itpkb	B6	0.411449	4.06466e-14	7.38304e-10			Gpnmb	B6	0.312944	4.89624e-08	0.000889353
Hebp1	MRL	0.830195	3.41133e-64	6.19634e-60			Lcp1	B6	0.410497	7.79529e-26	1.41594e-21			Skil	B6	0.312167	6.85781e-08	0.00124565
Cst3	MRL	0.799986	1.21087e-51	2.19942e-47			Ang	B6	0.407998	1.02774e-42	1.86678e-38			Snrpg	B6	0.312106	1.16893e-08	0.000212325
Crip2	MRL	0.730221	3.8131e-44	6.92611e-40			Itgam	B6	0.406835	9.9764e-18	1.81211e-13			Sdc3	B6	0.311318	1.82857e-09	3.32142e-05
Vwa5a	MRL	0.729013	3.8085e-77	6.91776e-73			Sod1	B6	0.406662	7.48715e-24	1.35997e-19			Iqgap2	B6	0.311106	2.37065e-12	4.30606e-08
Pld4	MRL	0.686816	2.51307e-54	4.56475e-50			Gna13	B6	0.405507	1.55815e-18	2.83022e-14			Rpl36	B6	0.309602	2.92489e-09	5.31277e-05
Plau	MRL	0.683565	6.83794e-33	1.24204e-28			Apobec3	B6	0.404816	9.676e-40	1.75755e-35			Cltc	B6	0.306148	9.1145e-09	0.000165556
Gm11361	MRL	0.683371	9.12848e-102	1.6581e-97			Rsad2	B6	0.402186	5.8591e-09	0.000106425			Mrpl52	B6	0.305904	2.4575e-09	4.46381e-05
Id2	MRL	0.67658	1.11714e-19	2.02917e-15			Irf7	B6	0.401668	2.61659e-12	4.75278e-08			Bcl2a1b	B6	0.301867	7.76001e-09	0.000140953
BC004004	MRL	0.667218	1.0343e-61	1.87871e-57			Lmnb1	B6	0.399944	1.73202e-15	3.14604e-11			Cyfip1	B6	0.299954	4.68172e-08	0.000850388
Smc6	MRL	0.639862	1.08724e-51	1.97487e-47			Rpl36a	B6	0.395332	1.88815e-17	3.42963e-13			Atox1	B6	0.29774	2.40222e-06	0.0436339
Cx3cr1	MRL	0.635442	1.40309e-13	2.54857e-09			Slc15a3	B6	0.390112	1.16353e-12	2.11344e-08			Pet100	B6	0.295806	1.37089e-12	2.49009e-08
Arsb	MRL	0.630188	1.4894e-31	2.70535e-27			Parp14	B6	0.387371	3.68723e-12	6.69749e-08			Pilra	B6	0.293531	1.54944e-12	2.81441e-08
Ncf4	MRL	0.629243	1.73713e-56	3.15533e-52			Mpp7	B6	0.387118	1.59668e-14	2.90021e-10			Antxr2	B6	0.293013	1.66946e-06	0.030324
Clba1	MRL	0.602575	3.75814e-73	6.82628e-69			Tgfbr1	B6	0.386091	5.46353e-15	9.92395e-11			Ly86	B6	0.292455	1.29624e-06	0.023545
Mndal	MRL	0.588745	1.03637e-31	1.88247e-27			Ctsh	B6	0.385382	1.22261e-20	2.22076e-16			Cox7c	B6	0.29136	6.41818e-12	1.1658e-07
Gpr183	MRL	0.582923	1.45115e-29	2.63587e-25			G530011O06Rik	B6	0.384952	2.24163e-53	4.0717e-49			Cyth1	B6	0.291057	1.62005e-09	2.94265e-05
Clmp	MRL	0.5752	1.35857e-58	2.46772e-54			Cybb	B6	0.382544	5.09096e-08	0.000924722			Prdx2	B6	0.290177	7.15508e-07	0.0129965
Ccrl2	MRL	0.552414	3.77856e-14	6.86337e-10			Slc25a28	B6	0.382223	9.53273e-17	1.73153e-12			Bst2	B6	0.289139	8.76212e-07	0.0159155
Mafk	MRL	0.535459	2.1687e-33	3.93922e-29			Sppl2a	B6	0.381229	3.75813e-14	6.82627e-10			Rpl31	B6	0.284949	7.5227e-10	1.36642e-05
Ccl24	MRL	0.530577	1.4944e-14	2.71443e-10			Rnf213	B6	0.380274	3.3473e-21	6.08004e-17			Bola2	B6	0.284855	9.53768e-10	1.73242e-05
Pde2a	MRL	0.528071	6.08636e-46	1.10553e-41			Rpl34	B6	0.377797	2.67676e-32	4.86207e-28			B3gnt5	B6	0.283521	2.09094e-13	3.79799e-09
Ftl1	MRL	0.525355	1.92789e-51	3.50183e-47			Rpl30	B6	0.377704	3.34653e-38	6.07863e-34			Clcn4	B6	0.282564	1.88371e-06	0.0342156
Lgals1	MRL	0.524309	1.64846e-30	2.99426e-26			Stk17b	B6	0.372563	6.69979e-11	1.21695e-06			Tpd52	B6	0.282042	2.07153e-08	0.000376273
Ak1	MRL	0.511776	9.40633e-47	1.70857e-42			Cytip	B6	0.371378	4.78391e-13	8.6895e-09			Atp5k	B6	0.2819	3.82284e-11	6.94381e-07
Fabp5	MRL	0.501289	8.23251e-09	0.000149535			Tnfrsf1b	B6	0.369693	1.62869e-10	2.95835e-06			Malat1	B6	0.280918	9.17839e-09	0.000166716
Ubash3b	MRL	0.495234	1.86323e-21	3.38437e-17			Dusp5	B6	0.368633	4.19028e-13	7.61122e-09			Fmnl2	B6	0.278677	6.28198e-13	1.14106e-08
Pianp	MRL	0.486334	1.81258e-66	3.29237e-62			Tmed5	B6	0.365476	2.04997e-19	3.72357e-15			B930036N10Rik	B6	0.277414	9.80409e-09	0.000178081
Hmox1	MRL	0.451134	4.68083e-11	8.50226e-07			Tpd52	B6	0.364271	3.21129e-19	5.833e-15			Plod1	B6	0.275385	4.48945e-09	8.15463e-05
Glo1	MRL	0.448256	3.68316e-51	6.6901e-47			Cxcr4	B6	0.362257	2.62606e-07	0.00476998			Gm6377	B6	0.273777	6.5195e-08	0.0011842
Marcksl1	MRL	0.440646	4.91188e-16	8.92195e-12			Ifngr1	B6	0.360341	5.22018e-16	9.48193e-12			Rnf149	B6	0.273649	4.02928e-07	0.00731879
Crip1	MRL	0.438442	9.39699e-12	1.70687e-07			Naga	B6	0.360271	2.40358e-32	4.36587e-28			Rp9	B6	0.272045	4.86592e-12	8.83846e-08
Ednrb	MRL	0.437879	7.76088e-09	0.000140969			Cacul1	B6	0.359679	2.87078e-22	5.21448e-18			Oasl2	B6	0.271906	1.17395e-14	2.13236e-10
Arg2	MRL	0.43518	1.75123e-29	3.18094e-25			Crybg3	B6	0.359597	6.38184e-14	1.1592e-09			Lrrc25	B6	0.270637	9.76477e-10	1.77367e-05
Ocel1	MRL	0.43048	7.96951e-47	1.44758e-42			Lrrc25	B6	0.358128	9.05327e-17	1.64444e-12			Cox17	B6	0.26733	4.64762e-10	8.44195e-06
Acadm	MRL	0.424195	1.06205e-32	1.9291e-28			Cox7c	B6	0.357768	1.11937e-22	2.03321e-18			Samsn1	B6	0.266987	9.42596e-07	0.0171213
Slc7a8	MRL	0.42354	6.96474e-31	1.26508e-26			Rnf150	B6	0.357363	7.85801e-20	1.42733e-15			Tmem50a	B6	0.265159	5.03798e-09	9.15098e-05
Arid5b	MRL	0.422809	1.61146e-16	2.92705e-12			Rabgef1	B6	0.357122	2.94215e-17	5.34412e-13			Ang	B6	0.26177	4.23332e-18	7.6894e-14
Gng10	MRL	0.416698	5.00449e-34	9.09016e-30			Sh3bgrl3	B6	0.357008	4.15601e-23	7.54898e-19			Snx20	B6	0.258641	4.48084e-08	0.000813899
Anxa6	MRL	0.413398	3.80667e-30	6.91444e-26			Trps1	B6	0.356913	1.81283e-09	3.29282e-05			Fam102b	B6	0.258256	6.01662e-08	0.00109286
Selenbp1	MRL	0.40749	1.66059e-25	3.01629e-21			Uvrag	B6	0.353564	4.17586e-17	7.58503e-13			Pnp	B6	0.255894	1.12884e-07	0.00205042
Aig1	MRL	0.407079	2.13524e-28	3.87846e-24			Jdp2	B6	0.353006	1.83138e-08	0.000332652			Atp5mpl	B6	0.255517	2.434e-07	0.00442111
Olr1	MRL	0.405995	2.63962e-20	4.7946e-16			Ndufa3	B6	0.351132	1.36273e-23	2.47525e-19			Bcl2a1d	B6	0.254777	1.29894e-14	2.3594e-10
Gm26862	MRL	0.404285	3.79952e-54	6.90146e-50			Aoah	B6	0.350679	5.5323e-30	1.00489e-25			Lrp12	B6	0.254239	3.56204e-09	6.47008e-05
Calml4	MRL	0.403057	1.1456e-40	2.08087e-36			Asph	B6	0.350544	1.3145e-19	2.38767e-15			H2-D1	B6	0.253503	1.17866e-06	0.0214092
Ctsf	MRL	0.401204	9.13964e-30	1.66013e-25			Cd93	B6	0.349835	6.86868e-13	1.24763e-08			Cops9	B6	0.250916	2.46559e-08	0.00044785
Fnip2	MRL	0.39949	1.35723e-11	2.46527e-07			Crem	B6	0.34683	1.36906e-12	2.48675e-08			Msl2	B6	0.250018	6.24798e-08	0.00113488
Nasp	MRL	0.398189	1.22958e-16	2.23341e-12			Erbin	B6	0.346576	7.81548e-18	1.4196e-13			Gm10260	MRL	2.10797	1.33122e-149	2.41803e-145
Adgrg1	MRL	0.393279	7.17278e-36	1.30286e-31			Snx20	B6	0.342618	8.31714e-17	1.51073e-12			Lyz1	MRL	1.84537	3.58743e-14	6.51621e-10
Emilin2	MRL	0.38347	3.1383e-22	5.70041e-18			Cxcl2	B6	0.33807	2.54267e-08	0.000461851			Hal	MRL	1.70318	2.73256e-62	4.96343e-58
Cacna1a	MRL	0.38344	1.49078e-26	2.70786e-22			Mapkapk3	B6	0.335999	4.08485e-23	7.41972e-19			Hebp1	MRL	1.34845	7.99702e-87	1.45258e-82
Ifi203	MRL	0.368622	2.56934e-17	4.66695e-13			Tgm2	B6	0.335974	7.97703e-09	0.000144895			Cavin1	MRL	1.2204	4.48422e-55	8.14514e-51
S100a10	MRL	0.367533	3.06203e-18	5.56187e-14			Hmgb1	B6	0.335717	2.69839e-19	4.90135e-15			Gm10320	MRL	1.17847	1.07448e-98	1.95169e-94
Plin2	MRL	0.36732	6.11598e-11	1.11091e-06			Cflar	B6	0.335684	7.61025e-09	0.000138233			Ifi202b	MRL	0.972825	1.1633e-66	2.11302e-62
Man2a2	MRL	0.365661	1.86619e-21	3.38974e-17			Olfml3	B6	0.333866	2.51984e-13	4.57704e-09			Gpr183	MRL	0.908636	4.15093e-39	7.53975e-35
Hpgd	MRL	0.363291	3.15642e-13	5.73331e-09			Pnp	B6	0.331449	2.2357e-08	0.000406092			Vwa5a	MRL	0.890013	4.04514e-47	7.3476e-43
Fcgr3	MRL	0.360458	1.17777e-25	2.13931e-21			Tomm7	B6	0.331091	1.56547e-18	2.84351e-14			Arg2	MRL	0.835073	1.10036e-23	1.99869e-19
Atp6v1g1	MRL	0.355693	4.91063e-37	8.91967e-33			Rps26	B6	0.330158	3.20709e-18	5.82536e-14			Clba1	MRL	0.786065	3.02955e-56	5.50288e-52
Ada	MRL	0.354523	2.22886e-33	4.0485e-29			Ms4a14	B6	0.329007	1.81051e-21	3.28861e-17			Gm11361	MRL	0.744125	5.69973e-61	1.0353e-56
Fam167b	MRL	0.350753	1.85956e-33	3.37771e-29			Fcgr1	B6	0.32797	1.25805e-09	2.28513e-05			Id2	MRL	0.741337	3.21853e-17	5.84614e-13
Plekhm2	MRL	0.349586	1.47535e-20	2.67983e-16			C1qa	B6	0.327524	3.31468e-14	6.02079e-10			Ncf4	MRL	0.725407	2.50221e-39	4.54501e-35
Vps13c	MRL	0.346489	2.29673e-24	4.17178e-20			Snrpg	B6	0.324635	6.40451e-15	1.16331e-10			Crip2	MRL	0.713194	3.75962e-26	6.82897e-22
H2afj	MRL	0.338305	2.51752e-22	4.57282e-18			Btg2	B6	0.323927	1.59094e-08	0.000288978			Ak1	MRL	0.69923	6.39788e-44	1.16211e-39
Akr1a1	MRL	0.328621	7.63424e-18	1.38668e-13			Hmga1	B6	0.322699	1.1544e-53	2.09684e-49			Cst3	MRL	0.683806	1.0507e-33	1.90848e-29
Txn1	MRL	0.328336	3.10332e-14	5.63686e-10			Clcn4	B6	0.321179	5.52827e-15	1.00415e-10			Tmem37	MRL	0.677814	8.42673e-24	1.53063e-19
Adgre5	MRL	0.327379	7.50195e-14	1.36265e-09			Nrp1	B6	0.320954	1.73056e-08	0.000314339			Pltp	MRL	0.675356	4.88481e-16	8.87277e-12
Tgfb2	MRL	0.326833	1.18001e-22	2.14337e-18			Ly6a	B6	0.320906	1.71995e-10	3.12411e-06			Glo1	MRL	0.66569	6.64132e-38	1.20633e-33
Hspa8	MRL	0.32082	2.87893e-17	5.22928e-13			Gm20559	B6	0.319895	1.84641e-31	3.35381e-27			Metrnl	MRL	0.662715	2.68627e-25	4.87934e-21
Mgst1	MRL	0.317718	3.09558e-12	5.62282e-08			Cd72	B6	0.316605	9.171e-14	1.66582e-09			Emilin2	MRL	0.660963	2.05896e-34	3.73989e-30
Slc7a7	MRL	0.317251	2.13047e-29	3.86978e-25			Lnpep	B6	0.316333	8.55494e-12	1.55392e-07			Cx3cr1	MRL	0.622364	2.53625e-17	4.60685e-13
Trappc2l	MRL	0.314991	3.80443e-26	6.91037e-22			Lrrc8d	B6	0.316263	1.45949e-10	2.65102e-06			Lgals1	MRL	0.622321	8.83843e-32	1.60541e-27
Igfbp4	MRL	0.314913	1.66923e-14	3.03198e-10			Maf	B6	0.315766	1.09133e-06	0.019823			Plau	MRL	0.618062	1.2952e-08	0.000235259
Lyz2	MRL	0.313606	7.67036e-15	1.39324e-10			Itgav	B6	0.315531	3.36343e-07	0.00610934			BC004004	MRL	0.607912	1.03911e-33	1.88743e-29
Plxnd1	MRL	0.312626	9.29941e-20	1.68914e-15			Bcl2l11	B6	0.314776	9.70509e-12	1.76283e-07			Marcksl1	MRL	0.60329	2.38617e-11	4.33425e-07
Rab7b	MRL	0.311727	1.46739e-07	0.00266537			Pycard	B6	0.312534	8.90211e-17	1.61698e-12			Anxa1	MRL	0.595361	3.62753e-20	6.58904e-16
Serpinb1a	MRL	0.311165	1.00069e-21	1.81765e-17			Csf1r	B6	0.311033	7.67035e-17	1.39324e-12			Pld4	MRL	0.588079	6.59311e-29	1.19757e-24
Wdfy1	MRL	0.310312	1.5889e-24	2.88608e-20			Entpd7	B6	0.309862	1.85619e-09	3.37158e-05			Ms4a7	MRL	0.567552	1.30423e-07	0.00236901
Rgs18	MRL	0.309718	1.56079e-20	2.83502e-16			Glb1	B6	0.308677	6.92652e-28	1.25813e-23			Adgre5	MRL	0.561569	2.68908e-19	4.88445e-15
Msr1	MRL	0.30854	3.61843e-09	6.57252e-05			Dyrk2	B6	0.307699	2.42458e-12	4.40401e-08			Cd300lb	MRL	0.560514	6.83011e-17	1.24062e-12
Hpse	MRL	0.30731	9.5094e-19	1.72729e-14			Runx3	B6	0.306459	5.01311e-14	9.10582e-10			S100a4	MRL	0.551142	1.14558e-29	2.08084e-25
Pepd	MRL	0.304333	3.83649e-19	6.9686e-15			Ddx3x	B6	0.305599	4.54647e-11	8.25821e-07			Cd109	MRL	0.549017	5.06954e-16	9.2083e-12
Rplp0	MRL	0.303917	1.0531e-18	1.91286e-14			Malat1	B6	0.30426	9.88741e-17	1.79595e-12			Ubash3b	MRL	0.540709	2.93934e-16	5.33902e-12
S100a4	MRL	0.302787	4.8493e-10	8.80826e-06			Cpeb4	B6	0.30361	2.2794e-07	0.00414029			Man2b1	MRL	0.539907	5.72125e-26	1.03921e-21
Tubb2a	MRL	0.299715	1.4788e-13	2.6861e-09			Samsn1	B6	0.30347	5.96284e-17	1.08309e-12			S100a10	MRL	0.533381	3.42077e-26	6.21349e-22
Ms4a7	MRL	0.295906	1.06705e-08	0.000193818			Nfkbie	B6	0.300858	3.3275e-11	6.04408e-07			Nav1	MRL	0.532055	2.20039e-20	3.99678e-16
Colec12	MRL	0.292311	9.8497e-12	1.7891e-07			Stard3nl	B6	0.29951	1.6102e-13	2.92476e-09			Arsb	MRL	0.525435	3.95718e-19	7.18782e-15
Pfn1	MRL	0.289575	5.97492e-19	1.08528e-14			Adam9	B6	0.299287	1.02217e-13	1.85667e-09			Olr1	MRL	0.524327	2.80211e-14	5.08976e-10
Slc3a2	MRL	0.286341	1.07548e-18	1.95351e-14			Plod1	B6	0.299204	9.00894e-15	1.63638e-10			Kcnn4	MRL	0.521731	1.51861e-17	2.7584e-13
Tbc1d9	MRL	0.286062	1.34771e-12	2.44799e-08			Tob2	B6	0.298572	1.0832e-09	1.96752e-05			Mndal	MRL	0.52168	4.43191e-17	8.05012e-13
Fbxo30	MRL	0.285202	6.47009e-14	1.17523e-09			Rgs2	B6	0.297415	1.28615e-06	0.0233617			Trem2	MRL	0.511765	1.24611e-17	2.26344e-13
Cox8a	MRL	0.285039	1.56221e-21	2.83759e-17			Nars	B6	0.296008	1.24549e-13	2.2623e-09			Slc37a2	MRL	0.486164	1.78258e-14	3.23787e-10
Map6	MRL	0.283437	6.56107e-28	1.19175e-23			Nfkb1	B6	0.295762	1.60385e-06	0.0291323			Cav1	MRL	0.484436	5.70068e-10	1.03547e-05
Gm16286	MRL	0.282698	6.01231e-20	1.09208e-15			Dhx40	B6	0.29531	8.24959e-21	1.49846e-16			Aprt	MRL	0.476798	1.2531e-23	2.27614e-19
2610203C22Rik	MRL	0.282294	4.01667e-23	7.29587e-19			Gramd1b	B6	0.293772	1.70748e-08	0.000310146			Map6	MRL	0.475356	9.66683e-28	1.75588e-23
Cmc2	MRL	0.27939	1.30169e-16	2.36438e-12			Adssl1	B6	0.292446	7.26419e-17	1.31947e-12			Aig1	MRL	0.471589	3.73201e-15	6.77882e-11
Serpinh1	MRL	0.279279	1.9055e-23	3.46116e-19			Mitf	B6	0.29229	1.96542e-12	3.56999e-08			Pde4d	MRL	0.464573	1.46948e-08	0.000266917
Csrp1	MRL	0.277748	8.28173e-20	1.50429e-15			Ubl3	B6	0.291999	7.5049e-14	1.36319e-09			Ocel1	MRL	0.457457	2.34914e-27	4.26698e-23
Hk2	MRL	0.276854	3.50678e-09	6.36971e-05			Rnf19b	B6	0.289731	5.49851e-08	0.00099875			Emp3	MRL	0.453687	9.57614e-26	1.73941e-21
Dnajb1	MRL	0.275766	2.85094e-13	5.17845e-09			Tob1	B6	0.289542	8.65786e-10	1.57261e-05			Rnh1	MRL	0.448972	3.88574e-22	7.05806e-18
Tmem37	MRL	0.274667	2.41319e-15	4.38332e-11			Tapbp	B6	0.287825	7.32788e-11	1.33104e-06			Fcgr3	MRL	0.446225	3.36279e-15	6.10817e-11
Pltp	MRL	0.274117	2.64271e-14	4.80022e-10			Gpr35	B6	0.286466	3.68069e-12	6.68561e-08			Clic1	MRL	0.440517	7.37779e-30	1.3401e-25
Rcn3	MRL	0.271382	4.32971e-14	7.86448e-10			Cd44	B6	0.285923	2.0945e-11	3.80444e-07			Rab7b	MRL	0.439548	8.79355e-12	1.59726e-07
S100a11	MRL	0.27105	7.74582e-10	1.40695e-05			Stap1	B6	0.283475	1.39814e-07	0.00253958			St6galnac4	MRL	0.437649	1.68947e-12	3.06876e-08
Atp5j2	MRL	0.27002	5.62746e-16	1.02217e-11			Kdm6b	B6	0.283386	6.62443e-08	0.00120326			Gm16286	MRL	0.437244	1.05929e-19	1.9241e-15
Emb	MRL	0.269787	1.01837e-09	1.84977e-05			Il2rg	B6	0.280984	2.25374e-10	4.0937e-06			Pde2a	MRL	0.427673	1.11857e-20	2.03177e-16
Clic1	MRL	0.269326	1.71746e-16	3.11959e-12			N4bp1	B6	0.280218	1.54619e-06	0.028085			Spi1	MRL	0.427432	2.15323e-18	3.91112e-14
Fam32a	MRL	0.268559	5.71325e-22	1.03775e-17			Sec61g	B6	0.279325	3.17461e-08	0.000576636			Igsf8	MRL	0.425611	2.23361e-16	4.05714e-12
Cd109	MRL	0.267904	2.19499e-12	3.98697e-08			Pttg1	B6	0.279127	1.89225e-32	3.43708e-28			Ccr1	MRL	0.42259	9.62038e-07	0.0174745
Glrx	MRL	0.267598	5.59074e-13	1.0155e-08			Tmem128	B6	0.277836	1.59192e-18	2.89156e-14			Eif4a1	MRL	0.418773	3.97812e-22	7.22585e-18
Eif4a1	MRL	0.265323	7.5487e-16	1.37115e-11			Lsm4	B6	0.277456	1.12061e-12	2.03548e-08			Hmox1	MRL	0.416445	2.01728e-07	0.00366419
Bcar3	MRL	0.264383	6.60244e-10	1.19927e-05			Gab2	B6	0.277086	1.95385e-15	3.54897e-11			Tubb2a	MRL	0.415724	4.42275e-10	8.03348e-06
Gch1	MRL	0.263256	7.66195e-14	1.39172e-09			Ddx6	B6	0.277066	4.20544e-10	7.63875e-06			Dhps	MRL	0.41441	1.37449e-16	2.49662e-12
Selenow	MRL	0.263247	1.62862e-19	2.95822e-15			Retreg1	B6	0.276427	1.6055e-15	2.91624e-11			Lyz2	MRL	0.410847	5.26908e-11	9.57076e-07
S100a6	MRL	0.262125	2.62285e-06	0.0476414			Nfkbia	B6	0.275973	7.09092e-09	0.0001288			Tppp3	MRL	0.41068	7.16144e-09	0.00013008
Npl	MRL	0.260988	2.97035e-10	5.39533e-06			Ndufa2	B6	0.274996	1.77917e-13	3.23169e-09			Chd9	MRL	0.410382	1.29008e-12	2.3433e-08
Micos10	MRL	0.259724	5.62863e-16	1.02238e-11			Mxd1	B6	0.274688	2.16436e-08	0.000393134			Aopep	MRL	0.406693	7.78876e-17	1.41475e-12
Phf23	MRL	0.259475	7.71722e-13	1.40176e-08			Antxr2	B6	0.27418	1.90333e-09	3.4572e-05			Anxa2	MRL	0.406077	1.76182e-17	3.20017e-13
Cox6b1	MRL	0.259368	1.42296e-14	2.58467e-10			Gm36161	B6	0.273779	2.26859e-48	4.12066e-44			Lmna	MRL	0.403726	2.59105e-15	4.70638e-11
Idh2	MRL	0.258751	6.83382e-16	1.2413e-11			AI504432	B6	0.273266	9.8768e-11	1.79402e-06			Crip1	MRL	0.401891	1.80549e-07	0.0032795
Pira2	MRL	0.257109	6.72152e-21	1.2209e-16			Fam102b	B6	0.272973	6.09098e-08	0.00110636			Arl4c	MRL	0.400238	2.56724e-07	0.00466313
Jund	MRL	0.25669	8.93781e-09	0.000162346			Tep1	B6	0.272893	2.53313e-16	4.60118e-12			Tnfrsf11a	MRL	0.398776	9.81941e-09	0.00017836
Rpl28	MRL	0.2562	3.40369e-20	6.18246e-16			Atp5k	B6	0.272877	4.66655e-15	8.47632e-11			Plec	MRL	0.395132	4.182e-16	7.59619e-12
Rpsa	MRL	0.255066	5.87754e-13	1.0676e-08			Evl	B6	0.271979	6.95258e-22	1.26287e-17			Apobec1	MRL	0.3923	4.83527e-09	8.78279e-05
Gsr	MRL	0.25396	1.84785e-23	3.35644e-19			Tns3	B6	0.271878	1.98605e-09	3.60746e-05			Nin	MRL	0.387435	7.81652e-12	1.41979e-07
Camk1	MRL	0.252994	1.55428e-14	2.82319e-10			Nampt	B6	0.271046	1.02866e-07	0.00186847			Mgst3	MRL	0.386534	3.49446e-16	6.34733e-12
Rhob	MRL	0.252355	1.71875e-10	3.12193e-06			Clec12a	B6	0.270329	9.84582e-08	0.00178839			Esd	MRL	0.386336	1.58679e-12	2.88225e-08
Arf1	MRL	0.250955	1.6439e-18	2.98598e-14			Mrpl52	B6	0.270235	3.52295e-13	6.39909e-09			Arpc1b	MRL	0.385684	2.34408e-27	4.25778e-23
S100a13	MRL	0.250657	5.76455e-12	1.04707e-07			Rp9	B6	0.269961	1.72063e-19	3.12535e-15			Gas7	MRL	0.38405	6.05176e-13	1.09924e-08
							Picalm	B6	0.269733	6.76785e-13	1.22931e-08			Selenow	MRL	0.382119	1.3209e-13	2.39927e-09
							Csrnp1	B6	0.269651	1.15921e-07	0.00210559			Fam129b	MRL	0.380498	3.55106e-11	6.45014e-07
							Cxcl16	B6	0.26611	1.93243e-09	3.51007e-05			Atp6v1g1	MRL	0.380445	7.54851e-20	1.37111e-15
							Zfp516	B6	0.266034	1.67134e-08	0.000303583			Rock2	MRL	0.379294	4.38596e-10	7.96666e-06
							Hspe1	B6	0.265651	2.57609e-08	0.000467921			Pepd	MRL	0.377974	9.98692e-12	1.81402e-07
							Etv6	B6	0.265032	3.39916e-15	6.17423e-11			Cdc42ep3	MRL	0.377916	5.17901e-10	9.40715e-06
							Iqgap1	B6	0.264941	1.13892e-10	2.06873e-06			Stk10	MRL	0.375402	2.06456e-10	3.75007e-06
							Gda	B6	0.26379	2.10791e-07	0.0038288			Mtss1	MRL	0.374215	6.01327e-09	0.000109225
							Lyn	B6	0.262213	1.37778e-09	2.5026e-05			Rgl1	MRL	0.369499	8.00474e-09	0.000145398
							Cox17	B6	0.261572	7.54755e-14	1.37094e-09			Sh3bp5	MRL	0.36781	8.66045e-10	1.57308e-05
							Junb	B6	0.260664	1.43834e-10	2.6126e-06			Ppp1r14b	MRL	0.366298	1.0793e-14	1.96043e-10
							Rpl22	B6	0.259327	4.33058e-15	7.86607e-11			Gclc	MRL	0.364845	4.979e-08	0.000904385
							Il11ra1	B6	0.25791	3.00572e-44	5.45958e-40			Glul	MRL	0.364402	2.03226e-07	0.0036914
							Snhg6	B6	0.256725	1.8776e-28	3.41047e-24			Plin2	MRL	0.361659	1.69993e-07	0.00308776
							Man2a1	B6	0.255883	1.52723e-09	2.77406e-05			Vim	MRL	0.361617	3.33313e-17	6.05429e-13
							Susd6	B6	0.254114	6.78223e-12	1.23192e-07			Acadm	MRL	0.361283	1.20564e-12	2.18993e-08
							Cpd	B6	0.253674	1.8509e-07	0.00336198			Vti1b	MRL	0.360766	1.43095e-12	2.59917e-08
							B4galt1	B6	0.251797	1.32697e-07	0.0024103			Txnl4a	MRL	0.360753	1.00169e-11	1.81947e-07
							Hal	MRL	2.40182	3.73253e-139	6.77976e-135			Msr1	MRL	0.360581	2.70188e-09	4.9077e-05
							Gm10260	MRL	2.05349	4.00302e-275	7.27109e-271			Dtnbp1	MRL	0.359551	6.40931e-12	1.16419e-07
							Lyz1	MRL	2.04713	3.21233e-37	5.83488e-33			Mtmr10	MRL	0.357379	3.48157e-10	6.32393e-06
							Hebp1	MRL	1.24212	2.94458e-128	5.34854e-124			Prr13	MRL	0.353674	8.66214e-12	1.57339e-07
							Ifi202b	MRL	1.11914	2.81931e-150	5.121e-146			Irf5	MRL	0.349972	2.755e-09	5.00418e-05
							Clba1	MRL	1.06777	2.68067e-130	4.86916e-126			Cmtm7	MRL	0.349027	2.3833e-10	4.32902e-06
							Gm10320	MRL	1.06117	1.15039e-169	2.08957e-165			Eif5	MRL	0.348201	4.6627e-15	8.46934e-11
							Arg2	MRL	1.00557	1.27156e-71	2.30966e-67			Anxa6	MRL	0.344568	1.23728e-14	2.24739e-10
							Plau	MRL	0.95368	1.82737e-33	3.31924e-29			Kif1b	MRL	0.342876	9.17521e-10	1.66658e-05
							Mndal	MRL	0.775909	3.69001e-50	6.70254e-46			5031439G07Rik	MRL	0.340345	9.27251e-12	1.68426e-07
							Gm11361	MRL	0.772775	1.86414e-122	3.38602e-118			Tspo	MRL	0.33562	4.45459e-15	8.09132e-11
							Arsb	MRL	0.761277	3.8151e-58	6.92976e-54			Tpst2	MRL	0.334693	1.98145e-12	3.59911e-08
							Cxcl1	MRL	0.749536	2.22817e-12	4.04725e-08			Rbbp6	MRL	0.332551	1.4616e-08	0.000265486
							Cavin1	MRL	0.699341	2.58514e-50	4.69565e-46			Tbc1d9	MRL	0.332532	6.48679e-10	1.17826e-05
							Aig1	MRL	0.698176	4.55948e-43	8.28185e-39			Cd2	MRL	0.331053	6.50716e-10	1.18196e-05
							Pde2a	MRL	0.697461	8.82269e-50	1.60255e-45			Tpt1	MRL	0.331048	4.28705e-26	7.787e-22
							Ncf4	MRL	0.693414	7.27315e-61	1.3211e-56			Bloc1s2	MRL	0.329809	7.22348e-16	1.31207e-11
							Crip1	MRL	0.687197	1.77042e-11	3.2158e-07			Dnase1l1	MRL	0.328502	1.40727e-11	2.55617e-07
							Vwa5a	MRL	0.675389	6.57727e-52	1.1947e-47			Rack1	MRL	0.328315	5.73009e-18	1.04081e-13
							Ubash3b	MRL	0.670758	1.71224e-34	3.1101e-30			Fxyd5	MRL	0.326242	2.76241e-14	5.01763e-10
							Tmem37	MRL	0.666851	2.68916e-42	4.88459e-38			Parvb	MRL	0.325713	3.18823e-13	5.79111e-09
							Lgals1	MRL	0.660046	1.65321e-44	3.00289e-40			Arl6ip5	MRL	0.325107	2.1527e-11	3.91017e-07
							S100a10	MRL	0.639231	4.17408e-42	7.58181e-38			Plekhm2	MRL	0.324788	7.6709e-11	1.39334e-06
							Hmox1	MRL	0.637331	8.41837e-15	1.52911e-10			Smc6	MRL	0.324018	2.52241e-09	4.5817e-05
							BC004004	MRL	0.632328	3.62752e-62	6.58902e-58			Abcg1	MRL	0.323384	5.87777e-07	0.0106764
							Folr2	MRL	0.62781	1.4347e-23	2.60599e-19			Eif6	MRL	0.322657	3.23478e-12	5.87566e-08
							Cst3	MRL	0.624838	8.13664e-65	1.47794e-60			Vps13c	MRL	0.322296	6.69876e-11	1.21676e-06
							Ccr1	MRL	0.624281	2.18135e-12	3.9622e-08			Ptpn1	MRL	0.322135	6.92394e-08	0.00125767
							Gpr183	MRL	0.621142	1.2469e-31	2.26486e-27			Mafk	MRL	0.321984	5.25264e-09	9.54089e-05
							Adgre5	MRL	0.620729	8.07311e-35	1.4664e-30			Pik3r5	MRL	0.321547	2.74757e-07	0.00499069
							Ada	MRL	0.614589	1.52474e-63	2.76953e-59			Fnip2	MRL	0.32034	7.92918e-09	0.000144026
							Cd300lb	MRL	0.582698	7.85546e-33	1.42687e-28			Zfp706	MRL	0.320057	2.57398e-10	4.67537e-06
							Anxa6	MRL	0.573531	3.81987e-43	6.93841e-39			Limd1	MRL	0.319829	1.04184e-06	0.018924
							Cbr2	MRL	0.570981	6.2916e-18	1.14281e-13			Slc35e4	MRL	0.318758	9.83956e-08	0.00178726
							S100a4	MRL	0.559706	1.09509e-17	1.98911e-13			Cd300a	MRL	0.318691	8.73171e-09	0.000158603
							Id2	MRL	0.557356	2.71884e-24	4.9385e-20			Gch1	MRL	0.316072	8.36651e-10	1.51969e-05
							Ctsf	MRL	0.538415	2.00146e-47	3.63546e-43			Cln8	MRL	0.315577	8.53787e-09	0.000155082
							Emilin2	MRL	0.530885	9.80191e-33	1.78042e-28			Pira2	MRL	0.313869	2.24273e-08	0.000407369
							Lyz2	MRL	0.52659	2.26993e-42	4.1231e-38			Map2k3	MRL	0.312466	5.24391e-08	0.000952504
							Atp6v1g1	MRL	0.521913	1.59858e-50	2.90366e-46			Ccdc88a	MRL	0.312063	1.84365e-08	0.00033488
							Cdc42ep3	MRL	0.518357	2.37538e-26	4.31464e-22			Rnase4	MRL	0.311534	4.65721e-09	8.45936e-05
							Emb	MRL	0.515961	3.32885e-23	6.04653e-19			Tctex1d2	MRL	0.311351	9.36592e-16	1.70123e-11
							Fabp5	MRL	0.511642	9.29214e-08	0.00168782			Gnai2	MRL	0.310584	1.17099e-17	2.12699e-13
							Msr1	MRL	0.506205	1.49549e-18	2.7164e-14			Gng10	MRL	0.31004	3.14868e-11	5.71927e-07
							Metrnl	MRL	0.505047	6.93311e-22	1.25933e-17			Ahnak	MRL	0.305958	1.98646e-12	3.60821e-08
							Selenop	MRL	0.503719	6.55305e-14	1.1903e-09			Dusp4	MRL	0.304917	7.95934e-18	1.44573e-13
							Nasp	MRL	0.501535	5.56329e-19	1.01052e-14			Eps8	MRL	0.304527	3.51102e-07	0.00637741
							Pltp	MRL	0.493477	6.67012e-26	1.21156e-21			Cmc2	MRL	0.30426	3.23488e-11	5.87584e-07
							Marcksl1	MRL	0.487908	2.61805e-15	4.75542e-11			Cct5	MRL	0.302777	1.30661e-12	2.37332e-08
							Mafk	MRL	0.481216	4.1387e-28	7.51753e-24			Pcyt1a	MRL	0.302233	5.40894e-07	0.0098248
							Eps8	MRL	0.474195	1.66204e-17	3.01893e-13			Htra3	MRL	0.300981	5.49182e-09	9.97533e-05
							Clic1	MRL	0.470032	5.44157e-39	9.88407e-35			Pxn	MRL	0.298729	8.94126e-08	0.00162409
							Glo1	MRL	0.467438	5.78428e-47	1.05066e-42			Eif4g3	MRL	0.298191	1.20942e-08	0.00021968
							Hpse	MRL	0.464242	3.35772e-25	6.09896e-21			Gde1	MRL	0.297989	1.1735e-07	0.00213155
							Igfbp4	MRL	0.462748	4.95847e-22	9.00656e-18			Rsl1d1	MRL	0.297475	2.76056e-09	5.01427e-05
							Anxa2	MRL	0.458171	4.8567e-20	8.82172e-16			Ctse	MRL	0.295648	1.16614e-21	2.11818e-17
							Clmp	MRL	0.455584	2.64861e-43	4.81093e-39			Necap2	MRL	0.293562	2.64882e-09	4.81132e-05
							Gm16286	MRL	0.451777	2.01075e-35	3.65233e-31			Txn1	MRL	0.293354	3.1488e-09	5.71948e-05
							Smc6	MRL	0.450967	6.2723e-28	1.1393e-23			Clmp	MRL	0.293173	1.58262e-10	2.87468e-06
							Sparc	MRL	0.447808	8.23084e-09	0.000149505			Gm26862	MRL	0.292651	4.6655e-24	8.47441e-20
							Plin2	MRL	0.445969	6.80569e-18	1.23619e-13			Ecm1	MRL	0.292475	4.26789e-07	0.00775219
							Bcar3	MRL	0.44226	1.19962e-19	2.17898e-15			Hmga1b	MRL	0.289078	4.89485e-23	8.89101e-19
							Txn1	MRL	0.439973	1.57481e-18	2.86049e-14			Fkbp3	MRL	0.288599	1.11918e-09	2.03287e-05
							Aopep	MRL	0.438894	9.16658e-23	1.66502e-18			Cenpa	MRL	0.285664	2.57637e-06	0.0467972
							Pianp	MRL	0.43816	3.14285e-41	5.70868e-37			Rgs10	MRL	0.284422	5.75698e-09	0.00010457
							Rnh1	MRL	0.435179	1.81206e-18	3.29142e-14			Psmb1	MRL	0.283605	2.68157e-12	4.8708e-08
							Esd	MRL	0.434933	6.33025e-14	1.14983e-09			Kmt5a	MRL	0.282454	2.34418e-06	0.0425797
							Prr13	MRL	0.433693	3.25802e-21	5.91786e-17			Wtap	MRL	0.282416	1.71743e-08	0.000311954
							Fcgrt	MRL	0.43235	2.77873e-19	5.04729e-15			Gmfg	MRL	0.282316	6.80571e-07	0.0123619
							Gch1	MRL	0.43083	1.32058e-17	2.39871e-13			Slc25a4	MRL	0.280934	1.17355e-09	2.13163e-05
							S100a8	MRL	0.430249	1.28103e-18	2.32686e-14			Hnrnpf	MRL	0.280918	1.24433e-13	2.26021e-09
							Ocel1	MRL	0.425966	1.76134e-40	3.19929e-36			Rpl3	MRL	0.280742	1.53989e-11	2.79705e-07
							Aldh2	MRL	0.42342	1.43447e-21	2.60558e-17			Sptlc2	MRL	0.279107	2.49507e-07	0.00453204
							Akr1a1	MRL	0.422189	6.94726e-24	1.2619e-19			Kras	MRL	0.279103	1.68895e-08	0.000306782
							Rab7b	MRL	0.42176	8.3696e-16	1.52025e-11			Jpt1	MRL	0.278861	3.62933e-10	6.59232e-06
							Mgst1	MRL	0.405553	3.97475e-17	7.21973e-13			Rit1	MRL	0.278368	1.87094e-07	0.00339837
							Ftl1	MRL	0.397329	7.89411e-34	1.43389e-29			Rplp0	MRL	0.276497	1.51622e-11	2.75407e-07
							Ctse	MRL	0.395443	1.44977e-47	2.63337e-43			Tmem65	MRL	0.276313	6.35169e-07	0.0115372
							Crip2	MRL	0.392454	4.0436e-24	7.34479e-20			Cbr3	MRL	0.275804	2.58416e-08	0.000469386
							Jag1	MRL	0.390783	2.2392e-07	0.00406729			Rpl12	MRL	0.274584	1.75864e-10	3.19439e-06
							Dtnbp1	MRL	0.390396	6.47225e-24	1.17562e-19			Fam214b	MRL	0.274458	8.10496e-07	0.0147218
							Cd109	MRL	0.390009	7.95397e-23	1.44476e-18			Mpp6	MRL	0.27408	3.95539e-07	0.00718456
							Pepd	MRL	0.386419	2.1292e-23	3.86749e-19			Gnb2	MRL	0.272845	2.60605e-14	4.73364e-10
							Apobec1	MRL	0.38557	1.23858e-12	2.24976e-08			Serpinb8	MRL	0.272437	8.88855e-07	0.0161452
							1810058I24Rik	MRL	0.384659	9.92271e-22	1.80236e-17			Rexo2	MRL	0.270105	9.44783e-09	0.00017161
							St6galnac4	MRL	0.381343	2.70043e-15	4.90506e-11			Ehd1	MRL	0.268403	4.33669e-09	7.87716e-05
							Tppp3	MRL	0.377104	1.63848e-09	2.97614e-05			Ubtd1	MRL	0.267753	2.05714e-07	0.00373659
							Camk1	MRL	0.37499	1.6108e-17	2.92586e-13			Laptm4a	MRL	0.267669	1.35565e-11	2.46239e-07
							Aprt	MRL	0.373624	1.8028e-13	3.27461e-09			Piezo1	MRL	0.267318	1.8723e-06	0.0340084
							Glrx	MRL	0.370816	1.50596e-11	2.73542e-07			Gsr	MRL	0.267196	8.49762e-13	1.54351e-08
							Emp3	MRL	0.369439	1.38106e-24	2.50855e-20			Cd300c2	MRL	0.266878	2.48195e-06	0.0450822
							Rplp0	MRL	0.365948	2.69572e-27	4.8965e-23			Capn2	MRL	0.266379	4.57422e-10	8.30861e-06
							Plxnd1	MRL	0.36524	3.03112e-23	5.50572e-19			Kcmf1	MRL	0.265992	7.18407e-08	0.00130491
							Slc7a8	MRL	0.364034	8.34522e-15	1.51583e-10			Ciapin1	MRL	0.265806	9.26164e-12	1.68228e-07
							Gclc	MRL	0.363655	5.3801e-07	0.00977242			Eif1	MRL	0.26557	3.93593e-18	7.14922e-14
							Man2b1	MRL	0.361479	5.5573e-22	1.00943e-17			Osbpl9	MRL	0.265091	6.12166e-07	0.0111194
							Rhob	MRL	0.360777	1.83578e-11	3.33452e-07			Calml4	MRL	0.263321	1.5542e-15	2.82304e-11
							Rac2	MRL	0.360516	4.09968e-18	7.44665e-14			Borcs8	MRL	0.262026	1.39378e-09	2.53166e-05
							5031439G07Rik	MRL	0.358823	8.49121e-17	1.54234e-12			Foxp1	MRL	0.261486	8.08012e-07	0.0146767
							Selenbp1	MRL	0.358187	5.9248e-21	1.07618e-16			0610012G03Rik	MRL	0.261009	5.36867e-08	0.000975166
							Gm26862	MRL	0.358183	3.18633e-54	5.78765e-50			Rbm7	MRL	0.260567	3.77565e-08	0.000685809
							Hpgd	MRL	0.357022	1.05151e-11	1.90996e-07			Fgr	MRL	0.260235	1.66842e-07	0.00303052
							Vim	MRL	0.356582	2.38326e-21	4.32895e-17			Ada	MRL	0.26012	2.25273e-13	4.09186e-09
							Dhps	MRL	0.355115	3.79843e-20	6.89947e-16			Lrrc59	MRL	0.260106	9.12625e-08	0.00165769
							Trem2	MRL	0.354756	5.83779e-17	1.06038e-12			Psma7	MRL	0.259832	6.92541e-10	1.25793e-05
							Manf	MRL	0.351871	2.79427e-17	5.07551e-13			Sri	MRL	0.259721	2.63802e-06	0.0479169
							Pld4	MRL	0.351064	1.81074e-21	3.28903e-17			Slfn9	MRL	0.258285	2.46052e-16	4.46928e-12
							Slc7a7	MRL	0.34807	1.91927e-18	3.48617e-14			Lpar1	MRL	0.258258	1.08514e-06	0.0197106
							Fnip2	MRL	0.347589	3.8359e-11	6.96754e-07			Csrp1	MRL	0.257389	8.51089e-09	0.000154592
							Cd300a	MRL	0.345708	3.60527e-15	6.54861e-11			Rps6	MRL	0.257043	1.66941e-09	3.03232e-05
							Psmb1	MRL	0.344868	3.95439e-22	7.18275e-18			Ppp1r2	MRL	0.255497	9.70906e-08	0.00176355
							Tns1	MRL	0.341832	4.71272e-10	8.56019e-06			Gpr137b	MRL	0.254499	4.72277e-08	0.000857843
							Cct5	MRL	0.341214	1.62439e-20	2.95054e-16			Cast	MRL	0.253859	4.70552e-08	0.00085471
							Vti1b	MRL	0.337959	1.01304e-21	1.84009e-17			Acap2	MRL	0.251893	6.19271e-07	0.0112484
							Cacna1a	MRL	0.336972	5.37267e-26	9.75892e-22			Rex1bd	MRL	0.251851	5.37858e-10	9.76966e-06
							Arl6ip5	MRL	0.336365	2.58631e-17	4.69778e-13			Gsn	MRL	0.250274	2.21247e-08	0.000401873
							Pira2	MRL	0.332409	2.45262e-20	4.45493e-16
							Arpc1b	MRL	0.332253	2.67099e-29	4.85159e-25
							Vps13c	MRL	0.330862	1.41669e-17	2.57328e-13
							Laptm4a	MRL	0.330471	1.46438e-24	2.6599e-20
							Eif4a1	MRL	0.330411	2.66828e-18	4.84666e-14
							Mtss1	MRL	0.3264	1.72995e-12	3.14228e-08
							Igsf6	MRL	0.326255	1.70974e-12	3.10558e-08
							Emp1	MRL	0.325378	2.80863e-12	5.1016e-08
							Igsf8	MRL	0.325314	8.36186e-23	1.51885e-18
							0610012G03Rik	MRL	0.324354	1.02406e-17	1.8601e-13
							Slc35e4	MRL	0.324265	1.6262e-15	2.95384e-11
							Gas7	MRL	0.323974	1.84944e-11	3.35933e-07
							Kif1b	MRL	0.322183	1.92671e-15	3.49968e-11
							Plekhm2	MRL	0.321976	6.53566e-15	1.18714e-10
							Nt5dc2	MRL	0.320944	1.99303e-11	3.62014e-07
							Inf2	MRL	0.317396	1.15261e-12	2.09359e-08
							Nrp2	MRL	0.315473	8.53832e-14	1.5509e-09
							Cadm1	MRL	0.315053	3.45538e-22	6.27636e-18
							Agfg1	MRL	0.31386	1.21932e-15	2.21477e-11
							Anxa1	MRL	0.313735	2.13025e-07	0.00386938
							Gng10	MRL	0.309764	1.58552e-17	2.87994e-13
							Selenow	MRL	0.307213	1.30131e-15	2.3637e-11
							Idh2	MRL	0.306814	3.92797e-15	7.13476e-11
							Fcgr3	MRL	0.305626	6.37282e-17	1.15756e-12
							Ms4a7	MRL	0.302931	1.60667e-09	2.91836e-05
							Borcs8	MRL	0.302872	3.69771e-22	6.71652e-18
							Mgst3	MRL	0.302567	4.72615e-14	8.58457e-10
							Acadm	MRL	0.302557	4.15586e-15	7.5487e-11
							Aplp2	MRL	0.301565	2.28148e-16	4.14408e-12
							Tpt1	MRL	0.301373	2.01128e-37	3.6533e-33
							Tbc1d9	MRL	0.300749	4.13844e-10	7.51706e-06
							Gnb2	MRL	0.300691	3.43527e-22	6.23983e-18
							Fh1	MRL	0.299235	4.76971e-18	8.66369e-14
							Limd1	MRL	0.297664	9.31685e-10	1.69231e-05
							Olr1	MRL	0.297269	1.98833e-07	0.0036116
							Trappc2l	MRL	0.295352	4.25794e-18	7.73412e-14
							Tspo	MRL	0.293971	6.81969e-19	1.23873e-14
							Ccl24	MRL	0.292922	1.51331e-12	2.74877e-08
							Ak1	MRL	0.292743	1.45895e-27	2.65004e-23
							Tecr	MRL	0.29122	1.37202e-15	2.49214e-11
							Leprot	MRL	0.290193	8.61099e-19	1.5641e-14
							Mpp1	MRL	0.288616	3.73246e-13	6.77964e-09
							Bloc1s2	MRL	0.286385	1.46491e-22	2.66087e-18
							Abcg1	MRL	0.285919	4.56452e-08	0.000829099
							Txnl4a	MRL	0.285491	1.44254e-17	2.62023e-13
							Tubb2a	MRL	0.285181	1.78315e-11	3.23891e-07
							Rex1bd	MRL	0.28228	5.18983e-17	9.4268e-13
							Gabarap	MRL	0.281831	1.87778e-24	3.4108e-20
							Gpat3	MRL	0.281747	1.74174e-15	3.16369e-11
							Eef1b2	MRL	0.278322	1.8718e-17	3.39994e-13
							Ppib	MRL	0.277757	1.76217e-18	3.20081e-14
							Hexa	MRL	0.27763	4.67137e-12	8.48508e-08
							Rack1	MRL	0.276761	5.13988e-22	9.33608e-18
							Nin	MRL	0.27598	3.98413e-13	7.23678e-09
							Lrrc59	MRL	0.275868	2.15163e-10	3.90821e-06
							Mtmr10	MRL	0.275671	1.40281e-10	2.54806e-06
							Ctsz	MRL	0.274461	1.18218e-14	2.14731e-10
							Ppp1r14b	MRL	0.273788	1.95315e-14	3.54771e-10
							Csrp1	MRL	0.27356	4.9501e-12	8.99136e-08
							Ctsl	MRL	0.273166	2.01991e-07	0.00366896
							Calml4	MRL	0.272939	2.14587e-25	3.89776e-21
							Ciapin1	MRL	0.27171	3.09291e-19	5.61796e-15
							Tmem65	MRL	0.270593	3.14556e-12	5.7136e-08
							S100a9	MRL	0.269928	1.48402e-19	2.69557e-15
							Rbm7	MRL	0.269189	2.19057e-11	3.97896e-07
							Pla2g7	MRL	0.2683	1.59417e-11	2.89564e-07
							Cox4i1	MRL	0.267631	3.80395e-26	6.9095e-22
							Psma7	MRL	0.267261	3.31511e-14	6.02157e-10
							Cndp2	MRL	0.267139	1.42009e-10	2.57946e-06
							Snx3	MRL	0.267029	3.01738e-15	5.48077e-11
							Micos10	MRL	0.266516	1.81683e-13	3.30009e-09
							Plec	MRL	0.266253	1.57194e-07	0.00285528
							Arf5	MRL	0.263473	1.0078e-17	1.83057e-13
							Cmtm7	MRL	0.263203	6.72136e-12	1.22087e-07
							S100a13	MRL	0.262502	6.09484e-12	1.10707e-07
							Lmna	MRL	0.26099	2.5138e-08	0.000456606
							Tceal8	MRL	0.260532	3.38012e-11	6.13965e-07
							Depdc7	MRL	0.260297	2.93935e-11	5.33903e-07
							Card19	MRL	0.259466	7.67444e-08	0.00139399
							Mrfap1	MRL	0.257954	2.6423e-15	4.79947e-11
							Gsr	MRL	0.257924	4.26097e-15	7.73963e-11
							Atp5a1	MRL	0.257377	1.26455e-15	2.29692e-11
							Rgs18	MRL	0.257154	2.6629e-14	4.83689e-10
							Otulinl	MRL	0.257086	3.31982e-09	6.03013e-05
							F13a1	MRL	0.256748	2.2975e-08	0.000417318
							Cotl1	MRL	0.256188	1.06697e-09	1.93805e-05
							Ifi44	MRL	0.25552	1.4791e-21	2.68663e-17
							Tagln2	MRL	0.252174	4.1757e-08	0.000758474
							Ecm1	MRL	0.252156	2.01549e-09	3.66093e-05
							Zfp706	MRL	0.25165	7.03326e-13	1.27752e-08
							Rpl14	MRL	0.25063	1.22406e-19	2.22339e-15
							Pgls	MRL	0.250349	3.63527e-12	6.6031e-08
